# Supplementary material for: Genomic Surveillance and Molecular Evolution of Fungicide Resistance in European Populations of Wheat Powdery Mildew
Source: Mol Plant Pathol. 2025 Mar 19;26(3):e70071. doi: 10.1111/mpp.70071 (PMC11922816; doi:10.1111/mpp.70071)
Supplement: Supplementary file 17 — Data S1. [file MPP-26-e70071-s015.xlsx]

## Sheet: Sheet1
Sample_ID	Accession	Latitude	Longitude	fs_level_4	Year_of_Collection	Country	cytb_G143A	erg24_D137E	erg24_Y165F	erg24_F289H	erg24_D291N	erg24_H239N	erg24_V295L	erg24_F316S	erg24_L357F	cyp51_S79T	cyp51_Y136F	cyp51_K175N	cyp51_S509T	cyp51_I3K	cyp51_L236F	cyp51_T271S	cyp51_cn_interpretation	Europe+	Europe+_recent	temporal	cyp51_IBD_cluster	cyp51_I3K_het	cyp51_S79T_het	cyp51_Y136F_het	cyp51_K175N	cyp51_L236F_het	cyp51_T271S	cyp51_S509T_het	Btub_cov	cyp51_cov	cytB_cov	erg2_cov	erg24_cov	mit_cov	sdhB_cov	sdhC_cov	sdhD_cov	Average_coverage	ratio_Btub	ratio_cyp51	ratio_erg2	ratio_erg24	ratio_sdhB
94202	SRR7642213	47.5222	8.82583	N_EUR	1994	Switzerland	G	D	Y	F	D	H	V	F	L	S	Y	K	S	I	L	T	2	yes	no	yes		I	S	Y	K	L	T	S	28.3794	58.3178	4843.43	22.4548	28.8601	3691.42	27.9329	30.3896	25.1054	27.204	1.04321	2.14372	0.825421	1.06088	1.02679
96224	SRR7642214	47.4744	8.65583	N_EUR	1996	Switzerland	G	D	F	F	D	H	L	F	L	S	Y	K	S	I	L	T	2	yes	no	yes		I	S	X	K	L	T	S	42.8155	74.5505	4515.6	42.8065	39.9803	3853.25	36.5174	36.9673	42.0115	38.6335	1.10825	1.92969	1.10802	1.03486	0.945226
CHE_07224	SRR11548211	NA	NA	N_EUR	2007	Switzerland	G	D	Y	F	D	H	L	F	L	T	F	N	S	I	L	T	5	yes	no	yes		I	T	F	N	L	T	S	23.6705	134.841	3468.04	31.4711	26.5368	2736.77	29.4282	26.1594	20.2125	29.3015	0.807826	4.60185	1.07405	0.905647	1.00433
CHE_07227	SRR11548210	NA	NA	N_EUR	2007	Switzerland	A	D	F	F	D	H	L	F	L	T	F	N	S	I	L	T	4	yes	no	yes		I	T	F	N	L	T	S	40.2741	147.079	5928.05	45.0917	41.2838	5041.4	41.2801	36.2698	31.2043	40.3598	0.997876	3.64419	1.11724	1.02289	1.0228
CHE_07230	SRR11548209	NA	NA	N_EUR	2007	Switzerland	A	D	Y	H	D	H	V	F	L	T	F	N	S	I	L	T	4	yes	no	yes		I	T	F	N	L	T	S	21.6979	91.3904	4569.72	22.7312	20.8325	3242.36	21.7847	23.2153	21.0956	22.732	0.954508	4.02034	0.999964	0.916439	0.958327
CHE_07234	SRR11548208	NA	NA	N_EUR	2007	Switzerland	A	D	Y	H	D	H	V	F	L	T	F	N	S	I	L	T	4	yes	no	yes		I	T	F	N	L	T	S	24.2071	98.9462	5511.55	26.294	27.3095	4058.84	25.2789	26.0531	22.5684	25.3515	0.954859	3.90297	1.03718	1.07723	0.997137
CHE_07298	SRR11548207	NA	NA	N_EUR	2007	Switzerland	G	D	Y	F	D	H	L	F	L	T	F	N	S	I	L	T	4	yes	no	yes		I	T	F	N	L	T	S	29.9976	134.095	4172.85	38.593	35.0598	3214.21	39.4282	34.5872	29.8946	34.776	0.862594	3.85596	1.10976	1.00816	1.13378
CHE_10001	SRR11548206	47.4289	8.51596	N_EUR	2010	Switzerland	A	D	F	F	D	H	L	F	L	T	F	N	S	I	L	T	3	yes	no	yes		I	T	F	N	L	T	S	24.0347	78.8128	3640.71	23.3317	27.138	2684.75	22.6574	24.5409	22.2784	24.3869	0.98556	3.23177	0.956733	1.11281	0.929082
CHE_7004	SRR2153097	47.4289	8.51596	N_EUR	2007	Switzerland	A	D	Y	F	D	H	L	F	L	T	F	N	S	I	L	T	3	yes	no	yes		I	T	F	N	L	T	S	40.4568	111.305	5206.64	37.8467	41.3213	3650.51	26.0127	39.3815	35.7776	37.6653	1.07411	2.95511	1.00482	1.09707	0.690628
CHE_96229	SRR11548205	47.5328	8.85972	N_EUR	1996	Switzerland	G	D	Y	F	D	H	V	F	L	S	F	K	S	I	L	T	3	yes	no	yes		I	S	X	K	L	T	S	30.0981	87.2522	5587.45	31.3807	30.8574	4279.96	30.1308	28.8842	22.3344	30.5247	0.986023	2.85841	1.02804	1.0109	0.987094
CHE_96249	SRR11548204	46.5478	6.41528	N_EUR	1996	Switzerland	G	D	Y	F	D	H	L	F	L	S	Y	K	S	I	L	T	3	yes	no	yes		I	S	Y	K	L	T	S	32.4781	98.8045	5093.77	41.6671	36.9422	3940.69	33.5891	32.361	33.9555	35.0581	0.926407	2.8183	1.18851	1.05374	0.958097
CHE_97223	SRR11548203	47.0669	7.24917	N_EUR	1997	Switzerland	G	D	F	F	D	H	L	F	L	S	Y	K	S	I	L	T	3	yes	no	yes		I	S	X	K	L	T	S	24.1096	74.3231	4440.9	25.0113	24.7878	3394.68	26.3021	25.5858	18.7183	23.7457	1.01533	3.12996	1.0533	1.04389	1.10766
CHE_97266	SRR11548201	46.8417	6.96639	N_EUR	1997	Switzerland	G	D	Y	F	D	H	V	F	L	S	F	K	S	I	L	T	4	yes	no	yes		I	S	X	K	L	T	S	41.5865	161.276	6082.83	45.5239	43.2582	4715.38	41.1956	41.936	33.1549	43.8978	0.947348	3.6739	1.03704	0.985429	0.938443
CHE_98013	SRR11548200	46.3833	6.23333	N_EUR	1998	Switzerland	G	D	Y	F	D	H	L	F	L	T	F	N	S	I	L	T	5	yes	no	yes		I	T	F	N	L	T	S	21.9854	113.713	4764.67	24.6935	25.5894	3557.15	24.7361	19.7153	18.8303	23.428	0.938424	4.85372	1.05402	1.09226	1.05583
CHE_98230	SRR11548199	47.2167	8.24194	N_EUR	1998	Switzerland	G	D	F	F	D	H	L	F	L	S	F	K	S	I	L	T	4	yes	no	yes		I	S	X	K	L	T	S	20.0981	91.1069	5766.42	24.6658	25.6176	4164.98	23.5312	22.9496	17.3064	23.1347	0.868742	3.9381	1.06618	1.10732	1.01714
CHE_98250	SRR11548198	47.2167	8.24194	N_EUR	1998	Switzerland	G	D	Y	F	D	H	L	F	L	S	F	K	S	I	L	T	4	yes	no	yes		I	S	X	K	L	T	S	37.9458	150.458	6458.49	38.6068	37.9783	5077.74	36.3275	46.5831	31.7315	39.8944	0.951157	3.77141	0.967726	0.951972	0.910592
CHNY072301	ERR13759321	46.3986	6.23344	N_EUR	2023	Switzerland	G	D	Y	F	D	H	L	F	L	T	F	N	S	I	L	T	3	yes	yes	yes	i	I	T	F	N	L	T	S	21.8563	59.2008	2249.88	16.5013	21.3259	1665.44	18.3414	15.5504	20.2471	20.7905	1.05127	2.8475	0.793696	1.02575	0.882203
CHST042201	ERR13759366	47.2364	8.73466	N_EUR	2022	Switzerland	G	D	Y	F	D	H	L	F	L	T	F	N	S	I	L	T	4	yes	yes	yes		I	T	F	N	L	T	S	36.2625	124.316	2712.91	29.9008	33.6465	2075.02	40.3125	33.8488	34.3262	35.3951	1.02451	3.51224	0.844772	0.950597	1.13893
CHTG062201	ERR13759364	47.554	9.22668	N_EUR	2022	Switzerland	A	D	Y	F	D	H	L	F	L	T	F	N	S	I	L	T	3	yes	yes	yes	i	I	T	F	N	L	T	S	36.0773	120.138	3268.34	29.8178	38.2254	2482.69	46.9641	32.049	31.8303	36.8507	0.979013	3.26013	0.809152	1.0373	1.27444
CHVD042201	ERR12982984	46.45	6.25	N_EUR	2022	Switzerland	G	D	Y	F	D	H	L	F	L	T	F	N	S	I	L	T	4	yes	yes	yes	i	I	T	F	N	L	T	S	70.5268	254.003	9100.22	71.3492	70.1728	6741.26	67.3681	72.9986	60.6969	68.5953	1.02816	3.70292	1.04015	1.023	0.982109
CHZR022201	ERR13758446	47.3561	8.59774	N_EUR	2022	Switzerland	G	D	Y	F	D	H	L	F	L	T	F	N	S	I	L	T	3	yes	yes	yes	i	I	T	F	N	L	T	S	83.3289	238.696	10375.8	83.0716	86.7648	7818.7	87.1308	88.8202	66.9687	84.5037	0.986098	2.82468	0.983053	1.02676	1.03109
CHZR042202	ERR13759373	47.4074	8.55981	N_EUR	2022	Switzerland	G	D	F	F	D	H	L	F	L	T	F	N	S	I	L	T	5	yes	yes	yes	i	I	T	F	N	L	T	S	42.7844	191.54	3124.48	33.8078	39.5506	2290.12	34.9062	37.158	38.2405	37.8612	1.13003	5.05901	0.892942	1.04462	0.921953
CHZR042301	ERR13759372	47.3539	8.62512	N_EUR	2023	Switzerland	A	D	Y	F	D	H	L	F	L	T	F	N	S	I	L	T	4	yes	yes	yes	i	I	T	F	N	L	T	S	21.2546	97.1347	2640.74	23.7437	19.659	1961.33	19.5463	21.1798	20.598	21.7175	0.978685	4.47265	1.0933	0.905214	0.900025
CHZR042302	ERR13759371	47.3561	8.59774	N_EUR	2023	Switzerland	G	D	Y	F	D	H	L	F	L	T	F	N	S	I	L	T	3	yes	yes	yes	i	I	T	F	N	L	T	S	22.8672	55.5836	2255.63	18.0075	19.5112	1686.66	21.7836	18.3856	21.1549	20.917	1.09323	2.65734	0.860901	0.93279	1.04143
CHZR052205	ERR13759369	47.3561	8.59774	N_EUR	2022	Switzerland	A	D	Y	H	D	H	V	F	L	T	F	N	S	I	L	T	4	yes	yes	yes	i	I	T	F	N	L	T	S	44.7862	162.609	5163.73	43.5088	52.0565	3869.24	43.9132	46.5054	38.6293	43.4965	1.02965	3.73844	1.00028	1.1968	1.00958
CHZR062208	ERR13759374	47.3481	8.62413	N_EUR	2022	Switzerland	G	D	Y	F	D	H	L	F	L	T	F	N	S	I	L	T	5	yes	yes	yes	i	I	T	F	N	L	T	S	45.7546	191.879	4788.13	46.5389	43.7011	3597.84	50.3565	37.4782	38.5404	40.1773	1.13882	4.7758	1.15834	1.0877	1.25336
CZKA042201	ERR13759381	49.285	17.3643	N_EUR	2022	Czech Republic	A	D	F	F	D	H	L	F	L	T	F	N	S	I	L	T	2	yes	yes	no		I	T	F	N	L	T	S	35.5871	66.6799	3854.86	37.9774	33.9363	2697.54	35.787	31.361	38.9275	37.3347	0.953192	1.78601	1.01722	0.908976	0.958546
CZKA042204	ERR13759376	49.285	17.3643	N_EUR	2022	Czech Republic	G	D	Y	H	D	H	V	F	L	S	F	K	T	I	L	T	2	yes	yes	no	ii	I	S	X	K	L	T	X	33.8685	87.5375	2525.34	29.3656	35.3265	1760.17	36.2326	32.6199	31.084	35.1552	0.963399	2.49003	0.835313	1.00487	1.03065
CZKA042205	ERR13759379	49.285	17.3643	N_EUR	2022	Czech Republic	A	D	F	F	D	H	L	F	L	T	F	N	S	I	L	T	4	yes	yes	no	v	I	T	F	N	L	T	S	45.6431	152.113	2483.72	39.4535	42.6767	1750.53	49.919	43.9619	41.8105	38.8789	1.17398	3.91249	1.01478	1.09768	1.28396
CZKA052301	ERR13759375	49.2899	17.3659	S_EUR2	2023	Czech Republic	A	D	F	F	D	H	L	F	L	T	F	N	S	I	L	T	4	yes	yes	no	iv	I	T	F	N	L	T	S	21.9799	82.7466	2480.17	15.9309	20.3022	1774.07	21.9062	21.3733	22.5783	22.0702	0.995908	3.74925	0.721828	0.919892	0.992569
CZKA052302	ERR13759377	49.2899	17.3659	N_EUR	2023	Czech Republic	G	D	Y	F	D	H	V	F	L	T	F	N	S	I	L	T	4	yes	yes	no	i	I	T	F	N	L	T	S	22.9629	75.0189	1742.81	19.5163	22.931	1247.71	18.5845	21.1362	19.0577	20.9152	1.0979	3.5868	0.933114	1.09638	0.888562
CZPR052201	ERR13759383	50.0815	14.3092	N_EUR	2022	Czech Republic	G	D	Y	F	D	H	L	F	L	S	Y	K	T	I	L	T	2	yes	yes	no	ii	I	S	X	K	L	T	X	30.0414	62.5298	4019.93	32.6997	28.9665	2888.6	30.7697	29.3856	27.4185	30.8207	0.974715	2.02883	1.06097	0.93984	0.998346
CZPR052202	ERR13759385	50.0815	14.3092	N_EUR	2022	Czech Republic	A	D	F	F	D	H	L	F	L	S	F	K	T	I	L	T	3	yes	yes	no	ii	I	S	X	K	L	T	X	37.8922	107.226	4997.32	32.3103	36.2378	3723.3	41.8229	37.9155	38.0956	36.147	1.04828	2.96639	0.893859	1.00251	1.15702
CZPR052203	ERR13759438	50.0878	14.2809	N_EUR	2022	Czech Republic	G	D	Y	F	D	H	L	F	L	T	F	N	S	I	L	T	4	yes	yes	no	i	I	T	F	N	L	T	S	40.6955	142.708	3848.09	35.8342	41.293	2793.71	47.0544	35.2193	38.7924	39.6504	1.02636	3.59916	0.903754	1.04143	1.18673
CZPR052204	ERR13759387	50.0009	14.5599	N_EUR	2022	Czech Republic	A	D	Y	F	N	H	V	F	L	S	Y	K	S	I	L	T	2	yes	yes	no	ii	I	S	X	K	L	T	X	40.9044	76.3656	4072.78	37.4359	39.3837	2903.13	48.1933	38.1689	36.9901	39.8093	1.02751	1.91828	0.94038	0.989308	1.2106
CZPR052205	ERR13759388	50.0009	14.5599	N_EUR	2022	Czech Republic	A	D	F	F	D	H	L	F	L	T	F	N	S	I	L	T	5	yes	yes	no	i	I	T	F	N	L	T	S	32.553	162.604	2538.48	33.5251	32.6859	1866.71	33.2986	33.1253	33.4366	32.268	1.00883	5.03917	1.03896	1.01295	1.03194
CZUH042202	ERR13759386	49.0836	17.4645	N_EUR	2022	Czech Republic	A	D	Y	F	N	H	V	F	L	S	F	K	S	I	L	T	2	yes	yes	no	ii	I	S	F	K	L	T	X	43.5926	81.0319	3474.88	40.3342	43.6715	2683.02	50.7546	44.1866	35.5173	42.8426	1.01751	1.89139	0.941451	1.01935	1.18468
CZUH042203	ERR13759441	49.0836	17.4645	N_EUR	2022	Czech Republic	G	D	F	F	D	H	L	F	L	T	F	N	S	I	L	T	4	yes	yes	no	i	I	T	F	N	L	T	S	34.2132	148.015	1961.9	34.559	33.7727	1441.59	37.5174	40.9959	40.7776	36.3315	0.941695	4.07401	0.951213	0.92957	1.03264
CZUH042204	ERR13759442	49.0836	17.4645	N_EUR	2022	Czech Republic	G	D	Y	F	D	H	L	F	L	T	F	N	S	I	L	T	3	yes	yes	no	vi	I	T	F	N	L	T	S	31.5371	107.552	3334.77	34.201	28.7865	2338.22	36.7326	32.8283	28.7002	31.9791	0.98618	3.3632	1.06948	0.900167	1.14865
CZUH042205	ERR13759443	49.0836	17.4645	N_EUR	2022	Czech Republic	A	D	Y	F	D	H	L	F	L	T	F	N	S	I	L	T	4	yes	yes	no	v	I	T	F	N	L	T	S	41.8648	173.108	1918.25	41.0854	43.3101	1619.14	47.3576	46.2466	40.0379	40.8814	1.02405	4.23439	1.00499	1.05941	1.15841
CZUH042206	ERR13759445	49.0836	17.4645	N_EUR	2022	Czech Republic	A	D	Y	F	D	H	L	F	L	S	Y	K	T	I	L	T	2	yes	yes	no		I	S	X	K	L	T	X	38.821	66.9374	3556.96	31.3116	35.9954	2866.35	46.4051	34.891	36.888	37.9766	1.02224	1.7626	0.824498	0.947832	1.22194
CZUH052301	ERR13759447	49.0775	17.4611	N_EUR	2023	Czech Republic	G	D	Y	F	D	H	L	F	L	T	F	N	S	I	L	T	3	yes	yes	no	i	I	T	F	N	L	T	S	22.0286	60.6421	2201.21	20.1131	18.9586	1600.41	20.7211	22.7411	21.5124	22.368	0.984827	2.71111	0.899191	0.847577	0.926373
CZUH052302	ERR13759448	49.0775	17.4611	N_EUR	2023	Czech Republic	G	D	F	F	D	H	L	F	L	S	Y	K	S	I	L	T	2	yes	yes	no	iv	I	S	X	K	L	T	X	26.9921	44.0797	2300.42	22.6847	24.5013	1742.44	25.6551	25.9918	22.0231	24.2091	1.11496	1.82079	0.937032	1.01207	1.05973
DEBD052307	ERR13759452	52.4605	13.2972	N_EUR	2023	Germany	G	D	Y	F	N	H	V	F	L	T	F	N	S	I	L	T	4	yes	yes	no	i	I	T	F	N	L	T	S	18.567	76.5092	1684.47	21.3141	20.3633	1383.26	22.015	21.0899	26.4811	20.7788	0.893554	3.68208	1.02576	0.980003	1.05949
DEBD052318	ERR13759454	52.4605	13.2972	S_EUR1	2023	Germany	A	D	Y	F	D	H	L	F	L	T	F	N	S	I	L	T	4	yes	yes	no	vi	I	T	F	N	L	T	S	24.9147	100.107	2127.05	19.9497	24.0164	1581.56	26.9028	19.0572	19.8929	22.5299	1.10585	4.4433	0.885477	1.06598	1.19409
DEBE032202	ERR13759456	52.5329	13.4031	N_EUR	2022	Germany	G	D	Y	F	D	H	L	F	L	T	F	N	S	I	L	T	4	yes	yes	no	i	I	T	F	N	L	T	S	34.092	159.276	3712.62	33.6294	37.8798	2708.27	35.7847	31.9305	33.0247	36.6045	0.931361	4.35127	0.918724	1.03484	0.977604
DEBE032203	ERR13759458	52.5329	13.4031	N_EUR	2022	Germany	G	D	Y	F	D	H	L	F	L	S	F	K	T	I	L	T	3	yes	yes	no	ii	I	S	X	K	L	T	X	29.1845	77.5275	1979.18	27.951	27.7089	1536.62	32.7894	31.891	28.7331	28.8518	1.01153	2.6871	0.968779	0.960388	1.13648
DEBE052301	ERR13759459	52.5329	13.4031	N_EUR	2023	Germany	A	D	Y	H	D	H	L	F	L	S	F	K	T	I	L	T	3	yes	yes	no	vii	I	S	X	K	L	T	X	56.9434	142.875	4139.52	57.5465	53.4704	3047.09	58.9421	47.9796	55.3213	54.6139	1.04265	2.61609	1.0537	0.979061	1.07925
DEBE052302	ERR13759457	52.5329	13.4031	N_EUR	2023	Germany	A	D	Y	H	D	H	V	F	L	S	F	K	T	I	L	T	3	yes	yes	no	ii	I	S	X	K	L	T	X	18.1742	65.3798	2404.5	24.5415	22.2365	1830.16	18.5116	24.0109	16.6919	23.0288	0.789195	2.83905	1.06569	0.965597	0.803847
DECO042201	ERR13759463	50.9564	6.85873	N_EUR	2022	Germany	A	D	Y	F	D	H	L	F	L	T	F	N	S	I	L	T	4	yes	yes	no	i	I	T	F	N	L	T	S	32.7022	128.435	3183.74	34.1935	35.8541	2430.17	35.6354	27.5981	32.4514	35.37	0.924574	3.63118	0.966737	1.01369	1.0075
DECO042202	ERR13759468	50.9564	6.85873	N_EUR	2022	Germany	A	D	Y	H	D	H	V	F	L	S	F	K	S	I	L	T	2	yes	yes	no	ii	I	S	X	K	L	T	X	28.039	58.8825	2857.34	30.9636	29.8909	2206.49	34.6586	25.8787	28.2652	30.1159	0.931038	1.9552	1.02815	0.99253	1.15084
DECO042203	ERR13759462	50.9564	6.85873	N_EUR	2022	Germany	A	D	Y	F	D	H	L	F	L	S	F	K	T	I	L	T	3	yes	yes	no	ii	I	S	X	K	L	T	X	30.26	79.6627	2676.66	25.4824	33.2786	1876.96	33.1956	31.4237	27.8995	31.7569	0.952865	2.50852	0.802422	1.04792	1.0453
DECO042204	ERR13759466	50.9564	6.85873	N_EUR	2022	Germany	A	D	F	F	D	H	L	F	L	T	F	N	S	I	L	T	4	yes	yes	no	i	I	T	F	N	L	T	S	38.6711	157.187	3165.61	39.8467	39.1399	2423.11	39.1134	40.8025	34.4778	37.0368	1.04413	4.24407	1.07587	1.05678	1.05607
DEDO072301	ERR13759467	51.4565	7.52661	N_EUR	2023	Germany	G	D	Y	F	D	H	L	F	L	T	F	N	S	I	L	T	4	yes	yes	no	i	I	T	F	N	L	T	S	22.8946	82.534	2527.35	24.157	25.5322	1830.24	29.3426	20.8229	20.939	22.1823	1.03211	3.72072	1.08902	1.15102	1.3228
DEDO072302	ERR13759464	51.4565	7.52661	N_EUR	2023	Germany	A	D	Y	F	D	H	L	F	L	T	F	N	S	I	L	T	4	yes	yes	no	i	I	T	F	N	L	T	S	28.447	128.027	3321.79	34.0389	32.7201	2543.37	26.9132	34.6921	30.7858	33.9906	0.836908	3.76654	1.00142	0.962622	0.791784
DEGO062303	ERR13759465	51.5293	9.89186	N_EUR	2023	Germany	A	D	Y	F	D	H	L	F	L	T	F	N	S	I	L	T	5	yes	yes	no	i	I	T	F	N	L	T	S	23.7868	106.138	2762.16	24.2877	25.0375	2043.77	21.9028	17.3815	29.4185	23.2939	1.02116	4.55648	1.04266	1.07485	0.940281
DEHA062201	ERR13759469	53.5529	10.0154	N_EUR	2022	Germany	A	D	Y	H	D	H	V	F	L	S	F	K	T	I	L	T	3	yes	yes	no	ii	I	S	X	K	L	T	X	45.4695	107.019	3054.77	36.8128	42.9231	2351.41	37.6701	43.1975	38.369	40.402	1.12543	2.64885	0.911163	1.0624	0.932382
DEHI052201	ERR13759497	51.9126	7.63633	N_EUR	2022	Germany	A	D	Y	F	D	H	L	F	L	S	F	K	T	I	L	T	3	yes	yes	no	ii	I	S	X	K	L	T	X	42.8776	113.753	2844.4	51.7588	40.6432	2355.41	57.2801	50.1349	40.7232	43.5023	0.985639	2.61487	1.18979	0.934276	1.31671
DEHO062206	ERR13759474	48.7372	9.20339	N_EUR	2022	Germany	G	D	Y	F	D	H	L	F	L	T	F	N	S	I	L	T	5	yes	yes	no	i	I	T	F	N	L	T	S	37.3538	156.164	3799.83	32.5151	30.6741	2635.55	32.1111	32.0477	32.5272	32.7286	1.14132	4.77149	0.993478	0.937227	0.981134
DEHO062208	ERR13759476	48.7372	9.20339	N_EUR	2022	Germany	A	D	F	F	D	H	L	F	L	T	F	N	S	I	L	T	4	yes	yes	no	i	I	T	F	N	L	T	S	37.6504	132.566	4379.03	41.3304	41.0447	3328.45	41.485	35.4319	36.6442	37.5786	1.00191	3.5277	1.09984	1.09224	1.10395
DEHO062211	ERR13759514	48.7372	9.20339	N_EUR	2022	Germany	A	D	Y	F	N	H	V	F	L	T	F	N	S	I	L	T	3	yes	yes	no		I	T	F	N	L	T	S	36.1157	123.263	3438.3	33.3769	36.7444	2601.86	44.3125	38.654	32.939	35.2484	1.0246	3.49698	0.946904	1.04244	1.25715
DEHO062214	ERR13759513	48.7372	9.20339	N_EUR	2022	Germany	A	D	Y	F	D	H	L	F	L	T	F	N	S	I	L	T	4	yes	yes	no	iv	I	T	F	N	L	T	S	36.6833	130.761	3157.92	31.6533	36.4612	2253.22	40.1701	36.2629	30.2339	35.1923	1.04237	3.71561	0.899437	1.03606	1.14144
DEHO062215	ERR13759519	48.7372	9.20339	N_EUR	2022	Germany	A	D	Y	F	D	H	L	F	L	S	F	K	T	I	L	T	3	yes	yes	no	iv	I	S	X	K	L	T	X	28.827	76.707	2427.55	30.6106	24.7943	1860.56	28.0694	28.267	28.4662	28.1846	1.02279	2.72159	1.08608	0.879711	0.995913
DEHO062232	ERR13759518	48.7159	9.189	N_EUR	2022	Germany	A	D	Y	F	D	H	L	F	L	T	F	N	S	I	L	T	4	yes	yes	no	i	I	T	F	N	L	T	S	37.0305	140.199	4301.58	34.1545	36.8364	3168.45	39.1991	36.2902	36.8929	36.6288	1.01097	3.82756	0.932449	1.00567	1.07017
DEHO062233	ERR13759527	48.7127	9.19622	N_EUR	2022	Germany	G	D	F	F	D	H	L	F	L	T	F	N	S	I	L	T	5	yes	yes	no	iv	I	X	F	X	L	T	X	48.5859	199.037	5155.15	40.1884	43.9139	3784.56	49.6412	43.846	35.6376	44.2159	1.09883	4.50148	0.908913	0.99317	1.1227
DEHO062240	ERR13759521	48.7127	9.19622	N_EUR	2022	Germany	A	D	Y	F	D	H	L	F	L	T	F	N	S	I	L	T	4	yes	yes	no	i	I	T	F	N	L	T	S	28.4342	133.681	3191.21	32.9736	87.6156	2267.08	34.7662	31.7589	30.6623	32.3385	0.879268	4.13381	1.01964	2.70933	1.07507
DEHO062314	ERR13759524	48.7403	9.20267	N_EUR	2023	Germany	G	D	Y	F	D	H	L	F	L	T	F	N	S	I	L	T	5	yes	yes	no	i	I	T	F	N	L	T	S	17.1876	94.3278	2386.8	17.3769	18.5841	1775.23	20.625	20.5545	18.7298	20.6672	0.831636	4.56413	0.840795	0.899207	0.997957
DEHO062320	ERR13759525	48.7125	9.19417	N_EUR	2023	Germany	A	D	Y	H	D	H	V	F	L	T	F	N	S	I	L	T	4	yes	yes	no	i	I	T	F	N	L	T	S	27.173	115.925	3401.79	22.6394	22.8561	2651.29	28.9699	20.7493	23.8072	26.317	1.03253	4.40495	0.860258	0.868492	1.10081
DELO042201	ERR13759523	48.9313	8.86821	N_EUR	2022	Germany	A	D	Y	F	D	H	L	F	L	T	F	N	S	I	L	T	4	yes	yes	no	i	I	T	F	N	L	T	S	28.8946	134.287	3316.01	30.5653	38.3187	2383.9	41.3461	33.7248	39.4217	33.2685	0.868526	4.03646	0.918745	1.1518	1.2428
DELO042203	ERR13759528	48.9313	8.86821	N_EUR	2022	Germany	A	D	Y	H	D	H	V	F	L	T	F	N	S	I	L	T	4	yes	yes	no	i	I	T	F	N	L	T	S	35.648	117.383	3202.18	31.2425	33.818	2396.43	39.0671	30.6975	36.6244	33.4588	1.06543	3.50829	0.933761	1.01074	1.16762
DELO042204	ERR13759529	48.9313	8.86821	N_EUR	2022	Germany	A	D	Y	F	D	H	L	F	L	S	F	K	T	I	L	T	2	yes	yes	no	ii	I	S	X	K	L	T	X	26.9568	71.9268	2339.31	24.1533	26.3601	1690.18	33.0058	31.639	23.0264	28.7995	0.936015	2.4975	0.83867	0.915296	1.14605
DELO042205	ERR13759532	48.9313	8.86821	N_EUR	2022	Germany	A	D	F	F	D	H	L	F	L	T	F	N	S	I	L	T	5	yes	yes	no	i	I	T	F	N	L	T	S	38.7077	171.184	3116.95	32.951	41.9967	2205.39	42.5081	31.9414	31.1598	37.9597	1.0197	4.50962	0.868051	1.10635	1.11982
DELW052301	ERR13759535	51.1348	13.3513	N_EUR	2023	Germany	G	D	Y	F	D	H	L	F	L	T	F	N	S	I	L	T	3	yes	yes	no	i	I	T	F	N	L	T	S	21.9695	85.6066	2174.16	28.8266	25.8219	1680.57	26.2002	28.733	27.8863	25.1333	0.874118	3.4061	1.14695	1.0274	1.04245
DELW052304	ERR13759530	51.1348	13.3513	N_EUR	2023	Germany	G	D	F	F	D	H	L	F	L	T	F	N	S	I	L	T	3	yes	yes	no	iv	I	T	F	N	L	T	S	23.1382	87.1648	2018.23	22.9309	28.1853	1474.06	24.7824	21.5027	28.5041	25.3749	0.911852	3.43507	0.903683	1.11075	0.976649
DELW052307	ERR13760332	51.1349	13.3491	N_EUR	2023	Germany	A	D	F	F	D	H	L	F	L	S	F	K	T	I	L	T	2	yes	yes	no	ii	I	S	X	K	L	T	X	28.3374	56.4194	2367.95	28.6269	29.2714	1759.77	29.5903	22.6403	28.9275	28.3308	1.00023	1.99145	1.01045	1.0332	1.04446
DKES062203	ERR13759531	55.5181	8.45342	N_EUR	2022	Denmark	A	D	F	F	D	H	L	F	L	T	F	N	S	I	L	T	4	yes	yes	no	i	I	T	F	N	L	T	S	46.7533	156.149	4970.06	35.804	41.9146	3615.11	39.4803	44.5354	37.8979	41.3051	1.1319	3.78038	0.866818	1.01476	0.955821
ESAN032201	ERR13760303	37.3519	-5.93806	S_EUR2	2022	Spain	G	D	Y	F	D	H	V	F	L	T	F	N	S	I	L	T	3	yes	yes	no	i	I	T	F	N	L	T	S	33.3666	107.405	3077.45	28.544	28.4343	2388.31	29.1238	28.1226	32.8781	30.9114	1.07943	3.47461	0.923413	0.919864	0.94217
ESAN032203	ERR13761074	37.3519	-5.93806	S_EUR2	2022	Spain	G	D	F	F	D	H	V	F	L	T	F	N	S	I	L	T	3	yes	yes	no		I	T	F	N	L	T	S	39.9641	141.533	2761.78	38.3015	39.7753	2337.41	47.4074	44.0341	38.2306	41.0867	0.972677	3.44474	0.932211	0.968082	1.15384
ESAN032205	ERR13761843	37.3519	-5.93806	S_EUR2	2022	Spain	G	D	F	F	D	H	V	F	L	T	F	N	S	I	L	T	4	yes	yes	no	i	I	T	F	N	L	T	S	27.8155	96.2723	2231.7	27.6143	26.092	1778.49	30.3079	27.7125	23.9193	26.7964	1.03803	3.59273	1.03052	0.973713	1.13104
ESAN032208	ERR13761845	37.3519	-5.93806	S_EUR2	2022	Spain	G	D	Y	F	D	H	V	F	L	T	F	N	S	I	L	T	3	yes	yes	no	i	I	T	F	N	L	T	S	31.0932	82.6527	2167.28	30.0063	30.1485	1634.21	33.4074	29.0708	31.9028	30.5791	1.01681	2.70291	0.981267	0.985917	1.09249
ESAN032210	ERR13761910	37.3519	-5.93806	S_EUR2	2022	Spain	G	D	Y	F	D	H	V	F	L	T	F	N	S	I	L	T	4	yes	yes	no		I	T	F	N	L	T	S	30.863	123.028	3003.66	26.9171	27.9534	2199.74	29.3345	33.4687	32.4036	32.2734	0.956297	3.81205	0.834033	0.866143	0.908936
ESAN032212	ERR13762615	37.5383	-5.10722	S_EUR2	2022	Spain	G	D	F	F	D	H	V	F	L	T	F	N	S	I	L	T	3	yes	yes	no		I	T	F	N	L	T	S	34.5755	96.6639	3759.77	36.3932	35.364	2901.76	41.8773	29.8474	34.1334	36.6245	0.944053	2.63932	0.993684	0.965583	1.14342
ESAN032214	ERR13762613	37.5383	-5.10722	S_EUR2	2022	Spain	G	D	F	F	D	H	V	F	L	T	F	N	S	I	L	T	5	yes	yes	no		I	T	F	N	L	T	S	36.0524	161.812	3398.13	34.5905	36.3719	2631.24	37.4502	35.97	33.2092	35.1546	1.02554	4.60287	0.983955	1.03463	1.0653
ESAN032215	ERR13762616	37.5383	-5.10722	S_EUR2	2022	Spain	A	E	Y	F	D	H	V	F	L	T	F	N	S	I	L	T	4	yes	yes	no		I	T	F	N	L	T	S	35.3666	147.396	4197.34	34.7776	33.0545	2773.37	34.7361	36.8229	30.4185	34.3374	1.02997	4.29257	1.01282	0.962637	1.01161
ESAN032216	ERR13762617	37.5383	-5.10722	S_EUR2	2022	Spain	G	D	Y	F	D	H	V	F	L	T	F	N	S	I	L	T	4	yes	yes	no		I	T	F	N	L	T	S	44.3484	140.708	4401.2	37.3103	37.6616	3154.61	43.7917	41.6253	31.5124	39.4661	1.12371	3.56529	0.945376	0.954277	1.1096
ESAN032219	ERR13762618	37.5383	-5.10722	S_EUR2	2022	Spain	A	D	F	F	D	H	V	F	L	T	F	N	S	I	L	T	4	yes	yes	no		I	T	F	N	L	T	S	31.3983	128.815	2862.05	25.8467	25.7497	2158.61	33.7477	31.2738	28.9802	30.1971	1.03978	4.2658	0.855932	0.85272	1.11758
ESAN032222	ERR13762620	37.4558	-6.36444	S_EUR2	2022	Spain	G	D	Y	F	D	H	V	F	L	S	F	K	S	I	L	T	3	yes	yes	no	iv	I	S	X	K	L	T	S	28.0329	75.7106	2314.97	31.5251	30.1439	1854.4	31.0312	21.3488	25.285	28.7612	0.974678	2.63239	1.0961	1.04808	1.07893
ESAN032225	ERR13762621	37.4558	-6.36444	S_EUR2	2022	Spain	G	D	F	F	D	H	V	F	L	T	F	N	S	I	L	T	4	yes	yes	no	i	I	T	F	N	L	T	S	33.9744	140.097	2574.74	35.4925	33.5237	2023.43	43.1308	28.0967	39.2306	35.0712	0.968725	3.99464	1.01201	0.955874	1.22981
ESAN032226	ERR13762624	37.4558	-6.36444	S_EUR2	2022	Spain	G	D	Y	F	D	H	V	F	L	T	F	N	S	I	L	T	3	yes	yes	no		I	T	F	N	L	T	S	27.4257	86.5434	1375.24	31.446	26.4034	1124.67	25.1678	27.6975	24.2916	25.7087	1.06678	3.3663	1.22316	1.02702	0.978959
ESAN032227	ERR13762622	37.4558	-6.36444	S_EUR2	2022	Spain	G	D	Y	F	D	H	V	F	L	T	F	N	S	I	L	T	3	yes	yes	no	i	I	T	F	N	L	T	S	30.7205	92.0289	4134.77	34.6307	30.0309	2777.57	35.2049	30.1689	35.1779	34.0963	0.900993	2.69909	1.01567	0.880767	1.03251
ESAN042303	ERR13762627	37.7792	-4.78833	S_EUR2	2023	Spain	G	D	F	F	D	H	V	F	L	T	F	N	S	I	L	T	3	yes	yes	no	i	I	T	F	N	L	T	S	36.69	97.1353	3111.51	41.7362	36.7792	2379.17	42.647	36.7493	36.8748	38.1578	0.961533	2.54562	1.09378	0.96387	1.11765
ESAN042310	ERR13762625	37.7792	-4.78833	S_EUR2	2023	Spain	A	D	F	F	D	H	V	F	L	T	F	N	S	I	L	T	4	yes	yes	no		I	T	F	N	L	T	S	23.5207	92.8895	2299.12	26.1884	27.3633	1845.97	24.831	25.7956	26.1763	26.5361	0.886367	3.5005	0.986898	1.03117	0.935745
ESAN042315	ERR13762628	37.4547	-6.36333	S_EUR2	2023	Spain	G	D	F	F	D	H	V	F	L	T	F	N	S	I	L	T	3	yes	yes	no		I	T	F	N	L	T	S	36.4178	124.907	3734.92	35.549	39.1032	3095.79	38.1609	33.0163	38.514	35.9396	1.0133	3.47547	0.989131	1.08802	1.06181
ESAN042318	ERR13762626	37.4547	-6.36333	S_EUR2	2023	Spain	G	D	F	F	D	H	V	F	L	T	F	N	S	I	L	T	4	yes	yes	no	i	I	T	F	N	L	T	S	31.8179	132.466	3509.34	30.6595	29.4967	2880.56	40.1007	26.8038	38.911	31.8566	0.998784	4.15819	0.962421	0.92592	1.25879
ESCT052202	ERR13762629	41.6916	0.42648	S_EUR2	2022	Spain	G	D	Y	F	D	H	V	F	L	S	Y	K	S	I	L	T	2	yes	yes	no	ii	I	S	X	K	L	T	X	25.9202	55.7791	2453.87	25.7601	31.8936	1667.68	32.3565	31.2602	25.29	32.0944	0.807623	1.73797	0.802635	0.993743	1.00817
ESCT052207	ERR13762630	41.989	1.56179	S_EUR2	2022	Spain	G	D	Y	F	D	H	V	F	L	T	F	N	S	I	L	T	4	yes	yes	no	i	I	T	F	N	L	T	S	32.6498	121.22	2315.44	29.5113	34.8259	1592.63	36.765	38.173	28.0099	33.0936	0.986591	3.66295	0.891754	1.05235	1.11094
ESCT052302	ERR13762635	41.6916	0.42648	S_EUR2	2023	Spain	G	D	Y	F	D	H	V	F	L	T	F	N	S	I	L	T	3	yes	yes	no	i	I	T	F	N	L	T	S	75.5597	198.087	7298.5	81.3379	77.297	5183.77	84.7141	76.7684	69.5338	76.413	0.988833	2.59232	1.06445	1.01157	1.10863
ESCT052307	ERR13762634	41.6916	0.42648	S_EUR2	2023	Spain	G	D	Y	F	D	H	V	F	L	S	F	K	T	I	L	T	3	yes	yes	no	ii	I	S	X	K	L	T	T	29.0706	84.8689	3308.45	26.7312	27.818	2561.26	31.2465	33.0463	32.1384	31.9634	0.909498	2.65519	0.836308	0.870309	0.977572
ESCT052309	ERR13762633	41.6916	0.42648	S_EUR2	2023	Spain	A	D	F	F	D	H	V	F	L	T	F	N	S	I	L	T	4	yes	yes	no	i	I	T	F	N	L	T	S	28.9775	124.885	2203.51	28.4535	28.8456	1588.74	30.919	29.6226	32.7644	28.332	1.02278	4.40791	1.00429	1.01813	1.09131
ESCT062210	ERR13762632	41.6916	0.42648	S_EUR2	2022	Spain	G	D	Y	F	D	H	V	F	L	T	F	N	S	I	L	T	3	yes	yes	no	i	I	T	F	N	L	T	S	47.7759	125.464	3796.87	47.3781	40.094	2938.66	46.7766	40.9087	42.7858	42.4348	1.12587	2.95663	1.11649	0.944837	1.10232
ESCT062211	ERR13762640	41.6916	0.42648	S_EUR2	2022	Spain	G	D	Y	F	D	H	V	F	L	S	F	K	S	I	L	T	2	yes	yes	no	ii	I	S	X	K	L	T	X	31.9214	60.0384	5263.6	31.5188	36.5217	3780.21	39.7581	29.6485	30.5091	33.2315	0.960575	1.80667	0.94846	1.09901	1.1964
ESCT062216	ERR13762641	41.6916	0.42648	S_EUR2	2022	Spain	A	D	Y	F	D	H	V	F	L	T	F	N	S	I	L	T	3	yes	yes	no	i	I	T	F	N	L	T	S	36.528	95.4406	3527.73	35.5892	33.3436	2524.77	39.3032	38.4482	39.8468	35.2267	1.03694	2.70933	1.01029	0.946544	1.11572
ESCT062217	ERR13762638	41.6916	0.42648	S_EUR2	2022	Spain	G	D	Y	F	D	H	V	F	L	S	F	K	S	I	L	T	2	yes	yes	no		I	S	X	K	L	T	X	35.3295	70.8435	2879.6	34.0779	34.8732	2160.05	36.1875	31.2629	29.2751	34.6883	1.01848	2.04229	0.982403	1.00533	1.04322
ESCT062219	ERR13762642	41.6916	0.42648	S_EUR2	2022	Spain	G	E	Y	F	D	H	V	F	L	T	F	N	S	I	L	T	4	yes	yes	no		I	T	F	N	L	T	S	41.3593	141.841	4035.97	39.0754	32.4468	2988.99	45.206	37.7398	33.4745	36.2566	1.14074	3.91214	1.07775	0.894921	1.24683
ESCT062221	ERR13762645	41.6916	0.42648	S_EUR2	2022	Spain	G	D	Y	F	D	H	V	F	L	T	F	N	S	I	L	T	4	yes	yes	no	i	I	T	F	N	L	T	S	47.7862	168.947	4102.27	46.7475	41.5624	3169.1	47.5127	47.1022	44.7957	42.4829	1.12483	3.97682	1.10038	0.978332	1.1184
ESCT062224	ERR13762644	41.6916	0.42648	S_EUR2	2022	Spain	G	D	Y	F	D	H	V	F	L	T	F	N	S	I	L	T	4	yes	yes	no	i	I	T	F	N	L	T	S	41.5901	141.991	4348.63	38.0201	42.4192	3207.94	49.1354	36.6553	35.4926	39.7475	1.04636	3.57233	0.956542	1.06722	1.23619
ESCT062226	ERR13762648	41.6916	0.42648	S_EUR2	2022	Spain	G	D	Y	F	D	H	V	F	L	T	F	N	S	I	L	T	2	yes	yes	no	i	I	T	F	N	L	T	S	28.6072	58.4335	2349.52	33.0867	26.3515	1668.89	30.7141	28.5913	27.5947	30.0611	0.951634	1.94382	1.10065	0.876597	1.02172
ESMA052301	ERR13762646	39.6711	2.57522	S_EUR2	2023	Spain	G	D	Y	F	D	H	V	F	L	T	F	N	S	I	L	T	4	yes	yes	no	i	I	T	F	N	L	T	S	21.6516	91.0703	2105.56	21.7601	24.6045	1471.52	22.0903	17.9278	25.6689	24.6844	0.877137	3.68939	0.881532	0.996763	0.894909
ESMA052302	ERR13762649	39.6711	2.57522	S_EUR2	2023	Spain	G	D	Y	F	D	H	V	F	L	T	F	N	S	I	L	T	5	yes	yes	no	i	I	T	F	N	L	T	S	28.2247	162.18	3414.77	28.9422	33.523	2511.22	30.5451	25.7684	29.3624	30.446	0.92704	5.3268	0.950607	1.10106	1.00325
ESMD052201	ERR13762674	40.4113	-3.70366	S_EUR2	2022	Spain	G	D	F	F	D	H	L	F	L	T	F	N	S	I	L	T	4	yes	yes	no	i	I	T	F	N	L	T	S	37.7418	145.459	4436.15	36.7161	39.6393	3154.04	44.0255	34.9523	33.5502	38.2843	0.98583	3.79945	0.959039	1.03539	1.14996
ESMD052202	ERR13762673	40.4056	-3.83321	S_EUR2	2022	Spain	A	E	Y	F	D	H	V	F	L	S	F	K	S	I	L	T	2	yes	yes	no	ii	I	S	X	K	L	T	X	41.3063	79.3538	2732.4	36.2915	41.0473	2189.94	45.7477	42.8474	41.5618	42.1005	0.981135	1.88486	0.86202	0.974983	1.08663
ESSA052201	ERR13762650	40.9557	-5.29212	S_EUR2	2022	Spain	G	D	Y	F	D	H	V	F	L	T	F	N	S	I	L	T	4	yes	yes	no		I	T	F	N	L	T	S	29.0987	107.925	3319.82	26.7839	26.5821	2325.95	31.0694	22.0613	31.0329	29.2279	0.995579	3.69253	0.916381	0.909477	1.063
ESSA052202	ERR13762675	40.9557	-5.29212	S_EUR2	2022	Spain	G	D	Y	F	D	H	L	F	L	T	F	N	S	I	L	T	3	yes	yes	no	i	I	T	F	N	L	T	S	39.2631	100.166	3994.87	32.2952	37.5532	3041.25	48.2245	36.8065	32.1779	37.7874	1.03905	2.65078	0.854654	0.993801	1.2762
ESSA062301	ERR13762677	40.9237	-5.36371	S_EUR2	2023	Spain	G	D	Y	F	D	H	V	F	L	T	F	N	S	I	L	T	4	yes	yes	no		I	T	F	N	L	T	S	26.9446	100.002	2265.86	24.0704	24.6767	1698.41	24.0012	19.6785	28.6639	25.691	1.0488	3.8925	0.936921	0.960521	0.934227
FRA_ASOSAN_95_9	SRR11548197	NA	NA	N_EUR	1995	France	G	D	Y	F	D	H	V	F	L	T	F	N	S	I	L	T	5	yes	no	yes		I	T	F	N	L	T	S	22.9616	128.465	4722.26	24.1319	31.1294	3637.69	29.162	25.6362	27.6293	28.3062	0.811187	4.53841	0.852531	1.09974	1.03023
FRA_B_STONE_95_45	SRR11548196	NA	NA	N_EUR	1995	France	G	D	Y	F	D	H	V	F	L	S	Y	K	S	I	L	T	3	yes	no	yes		I	S	X	K	L	T	S	37.4495	125.046	13362.8	34.5565	40.2622	11128.1	32.4248	36.6322	40.5535	42.5597	0.879929	2.93813	0.811954	0.946017	0.761867
FRA_M_DOVE_94_10	SRR11548195	NA	NA	N_EUR	1994	France	G	D	Y	F	D	H	V	F	L	S	Y	K	S	I	L	T	2	yes	no	yes		I	S	Y	K	L	T	S	24.4446	55.8317	3935.2	28.9912	31.0145	2888.87	28.6215	22.9537	23.7446	28.8868	0.846221	1.93278	1.00361	1.07366	0.990816
FRA_MERCIA_COKER_98_25	SRR11548194	NA	NA	N_EUR	1998	France	G	D	Y	F	D	H	L	F	L	S	F	K	S	I	L	T	3	yes	no	yes		I	S	F	K	L	T	S	27.8861	84.9102	4013.18	31.0754	28.749	3139.42	29.3877	29.7193	27.14	31.7958	0.877037	2.67048	0.977343	0.904176	0.924263
FRA_MISSION_96_19	SRR11548193	NA	NA	N_EUR	1996	France	G	D	Y	F	D	H	V	F	L	S	Y	K	S	I	L	T	3	yes	no	yes		I	S	X	K	L	T	S	32.1644	130.656	25857.2	53.4585	46.6873	19216.1	36.316	37.9005	41.771	52.1762	0.616457	2.50413	1.02458	0.8948	0.696026
FRBE052201	ERR13762678	44.8596	0.469917	N_EUR	2022	France	A	D	Y	F	D	H	L	F	L	T	F	N	S	I	L	T	3	yes	yes	yes	i	I	T	F	N	L	T	S	46.2838	161.37	2684.59	43.0967	50.4488	2165.45	44.6435	46.5177	47.4465	46.1207	1.00354	3.49886	0.934432	1.09384	0.96797
FRBE052202	ERR13762680	44.8596	0.469917	N_EUR	2022	France	A	D	Y	F	D	H	L	F	L	T	F	N	S	I	L	T	3	yes	yes	yes	iv	I	T	F	N	L	T	S	36.9361	118.175	3797.65	39.3744	34.3693	2726.49	38.272	40.5926	31.4761	35.7105	1.03432	3.30925	1.1026	0.962442	1.07173
FRBE052204	ERR13762681	44.8596	0.469917	N_EUR	2022	France	G	D	Y	F	D	H	V	F	L	T	F	N	S	I	L	T	4	yes	yes	yes	i	I	T	F	N	L	T	S	37.6395	128.082	3862.85	27.1005	35.0861	2822.02	46.4132	30.5354	35.7348	36.5072	1.03102	3.5084	0.742333	0.961073	1.27134
FRCL052201	ERR13762683	43.826	4.218	S_EUR1	2022	France	A	D	F	F	D	H	V	F	L	T	F	N	S	I	L	T	3	yes	yes	yes		I	T	F	N	L	T	S	32.8819	93.003	2746.44	31.8392	29.5907	1957.79	33.6667	36.0872	34.4811	32.3507	1.01642	2.87484	0.98419	0.914686	1.04068
FRCL052202	ERR13762686	43.826	4.218	S_EUR1	2022	France	A	D	Y	F	D	H	V	S	L	T	F	N	S	I	L	T	4	yes	yes	yes	i	I	T	F	N	L	T	S	42.7753	155.657	4091.98	39.8869	44.7878	2819.93	41.4618	38.5463	45.4778	42.7677	1.00018	3.63959	0.93264	1.04723	0.969465
FRCL052301	ERR13762682	43.826	4.218	N_EUR	2023	France	G	D	Y	F	D	H	L	F	L	T	F	N	S	I	L	T	3	yes	yes	yes	i	I	T	F	N	L	T	S	26.0457	66.8565	2214.26	25.1872	26.7996	1630.16	28.14	22.2847	27.4201	26.4363	0.985224	2.52896	0.95275	1.01374	1.06444
FRCL052302	ERR13762685	43.826	4.218	S_EUR1	2023	France	A	D	Y	F	D	H	V	F	L	S	Y	K	S	I	L	T	3	yes	yes	yes		I	S	Y	X	L	T	S	23.4501	57.2221	1629.41	19.5188	18.2155	1150.37	25.0428	19.0817	21.2619	21.1806	1.10715	2.70163	0.921541	0.860009	1.18235
FRCO042201	ERR13762687	46.5297	4.64622	N_EUR	2022	France	A	D	Y	H	D	H	V	F	L	T	F	N	S	I	L	T	5	yes	yes	yes		I	T	F	N	L	T	S	32.5329	159.06	3062.58	33.2688	32.6629	2158.94	34.6146	36.7752	33.6161	31.3879	1.03648	5.06756	1.05992	1.04062	1.1028
FRCO042202	ERR13762684	46.5297	4.64622	N_EUR	2022	France	A	D	Y	F	D	H	L	F	L	S	F	K	S	I	L	T	2	yes	yes	yes	ii	I	S	X	K	L	T	X	32.8216	74.2888	2325.16	36.3229	35.1406	1471.19	33.9259	35.4891	31.43	37.3849	0.877936	1.98713	0.971592	0.939967	0.907475
FRCO042203	ERR13762690	46.5297	4.64622	N_EUR	2022	France	A	D	Y	F	D	H	L	F	L	T	F	N	S	I	L	T	4	yes	yes	yes	i	I	T	F	N	L	T	S	29.12	110.118	2960.38	26.0465	30.1373	2022.57	27.566	34.1349	28.7414	29.3331	0.992734	3.75405	0.887955	1.02742	0.939757
FRCO042204	ERR13762688	46.5297	4.64622	N_EUR	2022	France	A	D	Y	F	D	H	L	F	L	T	F	N	S	I	L	T	4	yes	yes	yes	i	I	T	F	N	L	T	S	35.4086	104.638	2922.86	26.8518	33.8456	2125.89	31.287	24.4918	32.3624	29.237	1.21109	3.57896	0.91842	1.15763	1.07012
FRLO052301	ERR13762691	46.6311	5.23174	N_EUR	2023	France	G	D	Y	F	D	H	V	F	L	S	F	K	T	I	L	T	2	yes	yes	yes		I	S	X	K	L	T	X	19.0731	45.1831	1517.88	17.941	19.728	1156.54	29.4919	23.3583	18.43	22.4276	0.850428	2.01462	0.79995	0.879629	1.31498
FRLO052302	ERR13762692	46.6311	5.23174	N_EUR	2023	France	G	D	Y	F	D	H	L	F	L	T	F	N	S	I	L	T	3	yes	yes	yes	iv	I	T	F	N	L	T	S	27.3167	74.1689	2618.05	27.294	26.3141	1942.77	28.5984	25.6349	29.9308	27.9945	0.975789	2.64941	0.974979	0.939975	1.02157
FRMP052201	ERR13762723	46.3689	-0.991562	N_EUR	2022	France	A	D	F	F	D	H	L	F	L	T	F	N	S	I	L	T	5	yes	yes	yes	i	I	T	F	N	L	T	S	34.5286	148.193	2721.59	32.1646	28.5815	2054.02	38.6991	32.4537	28.8567	32.094	1.07586	4.61747	1.0022	0.890556	1.2058
FRMP052202	ERR13762721	46.3689	-0.991562	N_EUR	2022	France	A	D	Y	F	D	H	L	F	L	T	F	N	S	I	L	T	4	yes	yes	yes	v	I	T	F	N	L	T	S	36.9659	158.347	4876.02	33.4246	36.3272	3540.35	36	34.9033	28.598	35.5049	1.04115	4.45986	0.941408	1.02316	1.01394
FRMP052203	ERR13762722	46.3689	-0.991562	N_EUR	2022	France	A	D	Y	F	D	H	L	F	L	T	F	N	S	I	L	T	4	yes	yes	yes		I	T	F	N	L	T	S	38.8283	154.641	3535.03	36.407	29.9534	2677.99	37.147	34.6826	34.6952	35.7034	1.08753	4.33127	1.01971	0.838952	1.04043
FRMP052204	ERR13762726	46.3689	-0.991562	N_EUR	2022	France	A	D	Y	F	D	H	L	F	L	T	F	N	S	I	L	T	4	yes	yes	yes	i	I	T	F	N	L	T	S	38.7515	128.414	4296.73	34.4372	37.111	3171.4	40.7604	34.1975	30.3954	33.9287	1.14214	3.78482	1.01499	1.09379	1.20135
FRMP052206	ERR13762727	46.3689	-0.991562	N_EUR	2022	France	A	D	Y	F	D	H	L	F	L	S	F	K	T	I	L	T	3	yes	yes	yes	ii	I	S	X	K	L	T	X	24.3721	78.0366	3471.24	26.3794	28.8279	2413.12	32.4433	30.1471	22.6293	28.1603	0.865477	2.77115	0.936758	1.02371	1.15209
FRMU052302	ERR13762728	48.0348	7.13624	N_EUR	2023	France	A	D	F	F	D	H	L	F	L	T	F	N	S	I	L	T	4	yes	yes	yes	i	I	T	F	N	L	T	S	28.028	114.364	2757.55	23.8166	25.7911	2050.56	25.0116	24.6853	27.8896	26.9429	1.04027	4.24468	0.883966	0.95725	0.928319
FRMU052303	ERR13762725	48.0348	7.13624	N_EUR	2023	France	G	D	F	F	D	H	L	F	L	T	F	N	S	I	L	T	4	yes	yes	yes	i	I	T	F	N	L	T	S	22.5085	74.9049	1777.34	20.6508	16.0217	1293.52	20.5637	21.8583	19.6211	20.1569	1.11667	3.7161	1.0245	0.794851	1.02018
FRNE052204	ERR13762729	49.1483	4.36035	N_EUR	2022	France	A	D	Y	H	D	H	V	F	L	T	F	N	S	I	L	T	4	yes	yes	yes	i	I	T	F	N	L	T	S	39.5974	155.656	3042.92	34.6156	38.6892	2234.03	38.8241	37.5504	26.3147	37.3932	1.05895	4.16268	0.925719	1.03466	1.03827
FRNE052205	ERR13762731	49.1483	4.36035	N_EUR	2022	France	A	D	Y	H	D	H	V	F	L	S	F	K	T	I	L	T	3	yes	yes	yes	ii	I	S	X	K	L	T	X	27.7594	85.9067	3151.92	33.4786	30.1419	2297.31	27.9803	27.7316	25.3196	29.6604	0.935909	2.89635	1.12873	1.01624	0.943357
FRNE052208	ERR13762730	49.0551	4.43611	N_EUR	2022	France	A	D	Y	H	D	H	V	F	L	S	F	K	T	I	L	T	3	yes	yes	yes	ii	I	S	X	K	L	T	X	51.7004	129.144	4926.88	41.5075	46.7773	3549.7	53.2639	42.1798	42.9687	42.8375	1.2069	3.01474	0.968952	1.09197	1.24339
FRRI052203	ERR13762733	45.8945	3.14142	N_EUR	2022	France	A	D	Y	F	D	H	L	F	L	S	F	K	T	I	L	T	3	yes	yes	yes	ii	I	S	X	K	L	T	X	21.5926	66.4767	1843.38	21.7374	25.3962	1423.32	20.7801	22.782	19.7727	23.7527	0.909057	2.7987	0.915153	1.06919	0.874851
FRRI052204	ERR13762739	45.8945	3.14142	N_EUR	2022	France	A	D	F	F	D	H	L	F	L	T	F	N	S	I	L	T	4	yes	yes	yes	v	I	T	F	N	L	T	S	74.3362	299.185	6783.4	81.3505	86.6419	4946.66	88.2245	92.8474	74.5964	81.0989	0.916612	3.68914	1.0031	1.06835	1.08786
FRRN052301	ERR13762734	48.1002	-1.68014	N_EUR	2023	France	A	D	Y	H	D	H	V	F	L	S	F	K	T	I	L	T	3	yes	yes	yes	ii	I	S	X	K	L	T	T	21.8319	57.1299	1716.28	21.8028	21.7963	1281.81	25.4745	24.9305	23.1911	22.3146	0.978371	2.56021	0.977066	0.976775	1.14161
FRRN052302	ERR13762735	48.1002	-1.68014	N_EUR	2023	France	A	D	Y	F	D	H	L	F	L	S	F	K	T	I	L	T	3	yes	yes	yes	ii	I	S	X	K	L	T	X	23.0512	57.9037	2462.51	23.4912	22.1058	2000.97	26.4028	17.2302	25.3641	23.0412	1.00043	2.51305	1.01953	0.959402	1.14589
FRSA042201	ERR13762737	46.5332	4.55936	N_EUR	2022	France	A	D	Y	F	D	H	L	F	L	T	F	N	S	I	L	T	5	yes	yes	yes	vi	I	T	F	N	L	T	S	40.7375	186.805	4854.93	40.0879	44.7937	3671.16	42.5174	36.7384	44.743	40.9827	0.994017	4.55814	0.978166	1.09299	1.03745
FRSA042202	ERR13762736	46.5332	4.55936	N_EUR	2022	France	A	D	Y	H	D	H	V	F	L	S	F	K	T	I	L	T	2	yes	yes	yes	ii	I	S	X	K	L	T	X	33.3514	66.4483	3423.76	35.2601	36.343	2458.44	36.1898	42.0136	29.486	36.7022	0.908704	1.81047	0.960709	0.990214	0.98604
FRSA042203	ERR13762738	46.5332	4.55936	N_EUR	2022	France	A	D	Y	F	D	H	L	F	L	T	F	N	S	I	L	T	4	yes	yes	yes	i	I	T	F	N	L	T	S	39.8392	158.999	3775.03	44.1106	37.9777	2862.36	34.103	35.1499	41.8138	37.9456	1.0499	4.19018	1.16247	1.00084	0.898733
FRSA042204	ERR13762740	46.5332	4.55936	N_EUR	2022	France	G	D	Y	F	D	H	L	F	L	S	F	K	T	I	L	T	3	yes	yes	yes	ii	I	S	X	K	L	T	X	29.3965	100.56	2404.84	32.7538	33.4928	1756.65	33.1088	36.9305	35.5535	35.5518	0.826863	2.82854	0.921297	0.942083	0.931282
FRSB042201	ERR13762742	48.4473	-2.73981	N_EUR	2022	France	A	D	Y	F	D	H	L	F	L	T	F	N	S	I	L	T	4	yes	yes	yes	iv	I	T	F	N	L	T	S	39.7211	173.154	3283.26	32.0829	42.184	2227.41	47.4641	45.8638	39.9572	41.1594	0.965055	4.20691	0.779479	1.02489	1.15318
FRSB042203	ERR13762746	48.4473	-2.73981	N_EUR	2022	France	A	D	Y	F	D	H	L	F	L	T	F	N	S	I	L	T	3	yes	yes	yes	i	I	T	F	N	L	T	S	44.0317	142.403	1983.85	44.7462	42.5289	1579.4	46.8495	45.5817	40.7216	44.3496	0.992832	3.21092	1.00894	0.958947	1.05637
FRSB042204	ERR13762744	48.4473	-2.73981	N_EUR	2022	France	A	D	Y	F	D	H	L	F	L	S	F	K	T	I	L	T	3	yes	yes	yes	ii	I	S	X	K	L	T	X	45.2942	117.027	2886.48	35.103	39.9166	2270.36	43.934	36.7984	39.3575	41.9544	1.07961	2.78939	0.836695	0.951429	1.04719
FRSD062201	ERR13762747	47.6538	1.48175	N_EUR	2022	France	A	D	F	F	D	H	L	F	L	S	F	K	S	I	L	T	2	yes	yes	yes	vii	I	S	X	K	L	T	X	35.5122	68.8937	4430.18	26.799	33.2438	3151.13	40.669	37.2507	40.8781	35.1893	1.00918	1.9578	0.761567	0.944713	1.15572
FRSD062202	ERR13762750	47.6538	1.48175	N_EUR	2022	France	A	D	Y	H	D	H	V	F	L	T	F	N	S	I	L	T	2	yes	yes	yes	v	I	T	F	N	L	T	S	38.5116	79.3349	4616.43	41.6746	43.998	3319.96	48.4988	46.6676	41.8336	43.8736	0.877785	1.80826	0.949878	1.00284	1.10542
FRSD062203	ERR13762745	47.6538	1.48175	N_EUR	2022	France	A	D	F	F	D	H	L	F	L	S	F	K	S	I	L	T	2	yes	yes	yes		I	S	X	K	L	T	X	37.7071	69.3703	4260.51	35.8291	34.7188	3021.63	40.2685	34.9183	30.6672	38.0784	0.990249	1.82178	0.94093	0.911772	1.05752
FRSD062204	ERR13762748	47.6538	1.48175	N_EUR	2022	France	A	D	Y	F	D	H	L	F	L	T	F	N	S	I	L	T	4	yes	yes	yes	i	I	T	F	N	L	T	S	33.9269	130.383	3351.42	34.5101	35.9317	2403.48	38.6655	32.376	32.2867	35.4926	0.955887	3.67353	0.972318	1.01237	1.0894
FRSG052301	ERR13762749	46.7502	5.24444	N_EUR	2023	France	G	D	Y	F	D	H	L	F	L	S	F	K	S	I	L	T	3	yes	yes	yes	ii	I	S	X	K	L	T	X	29.3441	81.5115	2734.97	26.5176	24.1623	2206.21	27.5278	25.5913	31.5206	29.6815	0.988633	2.74621	0.893406	0.814053	0.92744
FRSG052302	ERR13762754	46.7502	5.24444	N_EUR	2023	France	G	D	Y	H	D	H	V	F	L	T	F	N	S	I	L	T	3	yes	yes	yes	i	I	T	F	N	L	T	S	31.1937	83.8204	2660.25	30.6508	30.6413	1910.1	31.1134	40.0041	27.9753	31.6289	0.986241	2.65012	0.969077	0.968776	0.983703
GBR_JIW11	SRR11548188	NA	NA	N_EUR	1985	United Kingdom	G	D	Y	F	D	H	V	F	L	S	Y	K	S	I	L	T	2	yes	no	yes		I	S	Y	K	L	T	S	22.2052	43.1843	4530.53	27.1771	24.6787	3018.89	21.3229	20.6989	20.2323	22.8104	0.973466	1.89318	1.19143	1.0819	0.934787
GBR_JIW48	SRR11548187	NA	NA	N_EUR	2001	United Kingdom	A	D	Y	F	D	H	L	F	L	T	F	K	S	I	L	T	6	yes	no	yes		I	X	F	X	L	T	S	21.8782	128.671	3637.62	26.7123	22.1951	2422.54	18.6192	22.1185	20.4382	22.1342	0.988434	5.81322	1.20683	1.00275	0.841196
GBR_WC1110	SRR11548186	NA	NA	N_EUR	NA	United Kingdom	G	D	Y	F	D	H	V	F	L	S	Y	N	S	K	L	T	1	yes	no	no		K	S	Y	N	L	T	S	25.1772	24.5617	2042.33	25.5779	21.2917	1388.04	20.2338	23.327	21.6326	22.2939	1.12933	1.10172	1.1473	0.955044	0.907592
GRTH052302	ERR13762752	40.5361	23.001	S_EUR2	2023	Greece	G	D	Y	F	D	H	L	F	L	T	F	N	S	I	L	T	2	yes	yes	no		I	T	F	N	L	T	S	23.0359	56.8104	2593.98	19.6043	21.8141	1847.06	24.0312	19.9264	22.2273	23.0086	1.00119	2.4691	0.852043	0.948086	1.04445
GRTH052303	ERR13762751	40.534	22.9847	S_EUR2	2023	Greece	G	E	Y	F	D	H	V	F	L	S	Y	K	S	I	F	S	1	yes	yes	no	iii	I	S	Y	K	F	S	S	25.2442	23.4566	1995.92	26.8932	26.157	1588.97	26.1331	25.5109	28.514	26.0624	0.968605	0.900016	1.03188	1.00363	1.00271
GRTH052305	ERR13762755	40.5361	23.001	S_EUR1	2023	Greece	G	D	F	F	D	H	L	F	L	T	F	N	S	I	L	T	3	yes	yes	no	v	I	T	F	N	L	T	S	24.6419	67.3396	2557.22	20.843	24.1833	2001.15	23.4537	29.2725	20.0527	24.219	1.01746	2.78045	0.860606	0.998526	0.968401
HUMV062206	ERR13762757	47.329	18.7894	N_EUR	2022	Hungary	G	D	F	F	D	H	L	F	L	T	F	N	S	I	L	T	5	yes	yes	no	i	I	T	F	N	L	T	S	42.0579	211.98	3611.19	37.6093	38.5388	2476.32	45.5475	37.8733	36.7496	38.6533	1.08808	5.48414	0.97299	0.997038	1.17836
HUMV062211	ERR13762753	47.3109	18.7803	N_EUR	2022	Hungary	G	D	F	F	D	H	L	F	L	S	Y	K	T	I	L	T	2	yes	yes	no	ii	I	S	X	K	L	T	X	44.4452	76.1819	2837.05	47.3869	47.339	2188.75	54.3218	43.5068	45.9226	43.2453	1.02775	1.76162	1.09577	1.09466	1.25613
HUMV062213	ERR13762759	47.3137	18.7735	N_EUR	2022	Hungary	G	D	Y	F	D	H	L	F	L	T	F	N	S	I	L	T	4	yes	yes	no	i	I	T	F	N	L	T	S	41.6888	147.028	2126.61	41.0829	45.182	1676.22	45.566	39.3747	40.1928	41.0707	1.01505	3.57987	1.0003	1.1001	1.10945
HUMV062215	ERR13762760	47.3187	18.7747	N_EUR	2022	Hungary	G	D	F	F	D	H	L	F	L	S	F	K	T	I	L	T	2	yes	yes	no	ii	I	S	X	K	L	T	X	40.0213	78.3532	4787.35	41.2726	40.7898	3623.08	39.941	37.7166	44.2224	40.5771	0.986302	1.93097	1.01714	1.00524	0.984323
HUMV062226	ERR13762758	47.3073	18.8146	N_EUR	2022	Hungary	G	D	F	F	D	H	L	F	L	S	F	K	T	I	L	T	3	yes	yes	no	ii	I	S	X	K	L	T	X	39.5213	101.645	3542.9	39.0302	35.3364	2485.15	46.015	40.2861	35.5832	37.997	1.04012	2.67508	1.02719	0.929979	1.21102
HUMV062227	ERR13762764	47.3064	18.817	N_EUR	2022	Hungary	G	D	F	F	D	H	L	F	L	S	F	K	T	I	L	T	2	yes	yes	no	ii	I	S	X	K	L	T	X	37.408	75.1211	4683.17	34.5817	40.8876	3475.57	42.3947	39.0286	38.4481	39.0391	0.958219	1.92425	0.885823	1.04735	1.08596
HUMV062231	ERR13762761	47.3278	18.7896	N_EUR	2022	Hungary	G	D	Y	F	D	H	L	F	L	T	F	N	S	I	L	T	3	yes	yes	no	i	I	T	F	N	L	T	S	35.8179	101.89	3736.69	40.2575	36.5749	2821.24	39.3044	34.1172	34.3871	36.9795	0.968589	2.75531	1.08864	0.98906	1.06287
HUMV062309	ERR13762763	47.3011	18.8211	N_EUR	2023	Hungary	G	D	Y	F	D	H	L	F	L	T	F	N	S	I	L	T	3	yes	yes	no	i	I	T	F	N	L	T	S	24.1498	71.3349	1754.39	20.9008	21.4763	1247.55	17.1493	15.658	23.6129	20.591	1.17283	3.46437	1.01504	1.04299	0.832853
HUMV062323	ERR13762766	47.3286	18.7911	N_EUR	2023	Hungary	G	D	F	F	D	H	L	F	L	T	F	N	S	I	L	T	4	yes	yes	no	v	I	T	F	N	L	T	S	20.9695	80.2764	2498.41	20.3719	22.2996	1829.91	22.3877	24.4401	22.9539	22.4516	0.933985	3.57553	0.907368	0.993228	0.997152
HUMV062350	ERR13762767	47.3173	18.7756	S_EUR2	2023	Hungary	A	D	Y	F	D	H	L	F	L	S	F	K	T	I	L	T	2	yes	yes	no	ii	I	S	X	K	L	T	X	25.4884	56.0177	1895.7	20.2362	19.3909	1411.35	23.2095	17.8324	23.575	22.7972	1.11805	2.45722	0.887662	0.850583	1.01809
HUSZ062201	ERR13762768	47.4549	18.5075	S_EUR2	2022	Hungary	A	D	Y	F	D	H	L	F	L	S	F	K	T	I	L	T	3	yes	yes	no	ii	I	S	X	K	L	T	X	28.4829	82.2747	3640.45	25.3618	30.1524	2661.93	30.2315	31.8038	25.939	30.0627	0.947449	2.73677	0.843629	1.00298	1.00561
IEKD072305	ERR13762769	52.9918	-6.98573	N_EUR	2023	Ireland	A	D	F	F	D	H	L	F	L	S	F	K	T	I	L	T	3	yes	yes	no	ii	I	S	X	K	L	T	X	23.0585	69.7767	2710.15	27.7299	27.4849	2044.65	25.8831	22.9728	23.1499	26.1559	0.88158	2.66773	1.06018	1.05081	0.989571
IEKD072313	ERR13762771	52.9918	-6.98573	N_EUR	2023	Ireland	A	D	F	F	D	H	L	F	L	S	F	K	T	I	L	T	3	yes	yes	no	ii	I	S	X	K	L	T	X	20.3605	65.9374	2429.07	23.9359	22.6708	1742.57	20.8299	22.218	24.8402	22.966	0.886549	2.87109	1.04223	0.987145	0.906988
IELO072305	ERR13762773	52.998	-6.40595	N_EUR	2023	Ireland	A	D	F	F	D	H	L	F	L	T	F	N	S	I	L	T	3	yes	yes	no	i	I	T	F	N	L	T	S	22.9233	95.391	3522.03	25.4661	29.8666	2689.81	29.8218	31.3651	27.1763	27.4915	0.833833	3.46984	0.926327	1.08639	1.08477
IELO072310	ERR13762775	52.998	-6.40595	N_EUR	2023	Ireland	A	D	Y	F	D	H	L	F	L	S	F	K	T	I	L	T	3	yes	yes	no	ii	I	S	X	K	L	T	X	31.3295	84.0555	3452.93	30.6219	29.7392	2640.4	32.684	33.03	32.4432	29.5634	1.05974	2.84323	1.0358	1.00595	1.10556
IEME072202	ERR13762772	53.5241	-6.63564	N_EUR	2022	Ireland	A	D	Y	F	D	H	L	F	L	T	F	N	S	I	L	T	4	yes	yes	no	i	I	T	F	N	L	T	S	28.6279	138.028	2439.65	29.804	30.9494	1807.03	28.5775	34.7956	30.0082	31.01	0.923182	4.45107	0.961108	0.998044	0.921556
ILIL042201	ERR13762776	31.9933	34.818	ME	2022	Israel	G	D	Y	F	D	H	V	F	L	T	F	N	S	I	L	T	2	yes	yes	no		I	T	F	N	L	T	S	29.2302	52.909	3366.78	29.4033	32.3784	2572.63	32.5139	22.8556	18.7166	29.5182	0.990242	1.79242	0.996106	1.09689	1.10148
ILIL042215	ERR13762782	33.1084	35.5774	ME	2022	Israel	G	D	Y	F	D	H	V	F	L	S	Y	K	S	I	L	T	1	yes	yes	no	iii	I	S	Y	K	L	T	S	26.0518	24.2552	2597.67	23.3781	24.6859	1906.37	27.1782	29.8569	22.7644	27.0888	0.961718	0.895396	0.863017	0.911295	1.0033
ILIL042254	ERR13762790	32.5728	35.4036	ME	2022	Israel	G	D	Y	F	D	H	V	F	L	T	F	N	S	I	L	T	2	yes	yes	no		I	T	F	N	L	T	S	38.3319	74.9468	2335.95	34.505	41.5033	1866.24	41.213	40.5341	38.1845	40.2388	0.95261	1.86255	0.857505	1.03142	1.02421
ILIL042256	ERR13762793	32.5728	35.4036	ME	2022	Israel	G	D	Y	F	D	H	V	F	L	S	F	K	S	I	L	T	2	yes	yes	no		I	S	F	K	L	T	S	47.2923	69.5617	2458.62	41.4296	43.7792	1957.97	48.9595	41.1676	41.1763	41.4178	1.14183	1.67951	1.00028	1.05701	1.18209
ILIL042271	ERR13762792	32.6075	35.2518	ME	2022	Israel	G	D	Y	F	D	H	V	F	L	S	Y	K	S	I	L	T	1	yes	yes	no		I	S	Y	K	L	T	S	24.0353	24.8535	3599.02	30.0415	27.1064	2654.7	26.7581	27.0681	24.0626	26.8116	0.89645	0.926967	1.12046	1.01099	0.998003
ISR_103	ERR13759303	32.9332	35.5362	ME	1990	Israel	G	D	Y	F	D	H	V	F	L	S	Y	K	S	I	L	T	1	yes	no	no		I	S	Y	K	L	T	S	33.3118	31.5865	5786.56	32.2387	30.5913	4246.14	23.0116	34.1512	34.9489	29.7927	1.11812	1.06021	1.0821	1.0268	0.77239
ISR_13	SRR11548170	33.1299	35.5968	ME	1990	Israel	G	E	Y	F	D	H	V	F	L	S	Y	N	S	I	L	T	1	yes	no	no		I	S	Y	N	L	T	S	37.0968	42.505	5666.45	41.9812	44.0237	4680.95	41.559	35.7316	35.7792	40.8776	0.90751	1.03981	1.027	1.07696	1.01667
ISR_15	SRR2153100	32.897	35.1803	ME	1990	Israel	G	D	Y	F	D	H	V	F	L	S	Y	K	S	I	L	T	1	yes	no	no		I	S	Y	K	L	T	S	49.8143	43.6964	7470.41	52.7827	45.479	5656.6	40.1736	47.1526	46.4481	48.4575	1.028	0.901747	1.08926	0.938534	0.829048
ISR_204	SRR2153105	32.8743	35.1305	ME	2010	Israel	G	D	Y	F	D	H	V	F	L	T	F	N	S	I	L	T	2	yes	no	no		I	T	F	N	L	T	S	57.5883	97.3839	4730.14	57.8178	51.6912	3627	41.8229	55.8052	45.1697	54.7884	1.0511	1.77745	1.05529	0.943469	0.763353
ISR_205	SRR11548165	31.7466	34.6889	ME	2010	Israel	G	D	Y	F	D	H	V	F	L	T	F	N	S	I	L	T	2	yes	no	no		I	T	F	N	L	T	S	25.7741	52.6456	4812.27	28.8216	26.5046	3638.94	25.3403	28.6076	22.0873	25.8862	0.995669	2.03373	1.1134	1.02389	0.978912
ISR_208	SRR2153106	32.5064	35.4117	TUR	2010	Israel	G	D	Y	F	D	H	V	F	L	T	F	N	S	I	L	T	6	yes	no	no		I	T	F	N	L	T	S	38.8313	235.347	4477.37	39.1997	38.8679	3229.55	32.412	40.3188	45.9423	39.9775	0.971329	5.88699	0.980544	0.972245	0.810756
ISR_214	SRR11548160	32.9382	35.1058	ME	2010	Israel	G	D	Y	F	D	H	V	F	L	S	F	K	S	I	L	T	2	yes	no	no		I	S	F	K	L	T	S	47.0298	104.205	7072.78	51.8317	60.5716	5674.69	52.6736	53.2166	36.5008	53.6379	0.876802	1.94275	0.966327	1.12927	0.982023
ISR_215	SRR2153107	32.4775	35.0271	ME	2010	Israel	G	D	Y	F	D	H	V	F	L	T	F	N	S	I	L	T	3	yes	no	no		I	T	F	N	L	T	S	47.218	138.903	4216.63	50.8178	46.4323	3195.07	31.4722	51.2207	57.5288	48.091	0.981848	2.88834	1.0567	0.96551	0.654431
ISR_216	SRR11548159	32.462	35.0043	ME	2010	Israel	G	D	Y	F	D	H	V	F	L	S	Y	K	S	I	F	S	1	yes	no	no		I	S	Y	K	F	S	S	39.5244	48.1831	8027.93	54.4724	43.7648	6465.49	47.1609	47.7616	43.9209	44.0266	0.89774	1.09441	1.23726	0.994054	1.07119
ISR_217	SRR2153108	32.7676	35.0971	ME	2010	Israel	G	D	Y	F	D	H	V	F	L	S	F	K	S	I	L	T	2	yes	no	no		I	S	F	K	L	T	S	44.1285	91.2758	5769.2	42.5641	38.9297	4517.68	36.5625	38.8719	45.2537	43.4515	1.01558	2.10064	0.979577	0.895934	0.841455
ISR_218	SRR11548157	32.7706	35.1052	ME	2010	Israel	G	D	Y	F	D	H	V	F	L	S	Y	K	S	I	F	S	1	yes	no	no		I	S	Y	K	F	S	S	33.3934	47.2333	10932.7	43.5967	48.7779	8024.17	38.3854	45.7234	39.5058	51.4422	0.649144	0.918181	0.847489	0.948207	0.746185
ISR_219	SRR11548156	31.7954	34.7506	ME	2010	Israel	G	D	Y	F	D	H	V	F	L	S	Y	K	S	I	L	T	2	yes	no	no		I	S	X	K	L	T	S	27.4403	81.4879	21869.8	38.9158	44.6393	15780.1	29.8438	25.8229	30.1483	40.1933	0.682709	2.0274	0.968217	1.11062	0.742508
ISR_30p	SRR11548154	31.6158	34.6064	ME	1991	Israel	G	D	Y	F	D	H	V	F	L	S	Y	N	S	I	L	T	1	yes	no	no		I	S	Y	N	L	T	S	41.1334	39.4418	6320.95	41.843	38.7221	4715.64	42.287	33.3392	34.888	40.2624	1.02163	0.97962	1.03926	0.961744	1.05029
ISR_43	SRR11548151	31.8133	34.861	TUR	1991	Israel	G	D	Y	F	D	H	V	F	L	S	Y	K	S	I	L	T	1	yes	no	no		I	S	Y	K	L	T	S	108.518	120.897	18478.1	120.637	125.617	13965.1	119.096	123.202	84.0428	119.665	0.906847	1.01029	1.00812	1.04974	0.995244
ISR_50	SRR11548150	31.4807	34.5074	ME	1990	Israel	G	D	Y	F	D	H	V	F	L	S	Y	N	S	K	L	T	1	yes	no	no		K	S	Y	N	L	T	S	33.0012	30.6373	6361.86	34.5842	33.3666	4801.51	30.6713	35.267	27.5684	33.5106	0.984799	0.914257	1.03204	0.995703	0.915271
ISR_52	SRR11548149	31.419	34.3482	ME	1990	Israel	G	D	Y	F	D	H	V	F	L	S	Y	N	S	I	L	T	1	yes	no	no		I	S	Y	N	L	T	S	45.1626	47.8647	8219.73	42.1947	43.3265	6631.4	38.9583	51.1499	43.6853	44.4798	1.01535	1.0761	0.948627	0.974072	0.875865
ISR_7	SRR2153098	33.1299	35.5968	ME	1990	Israel	G	D	Y	F	D	H	V	F	L	S	Y	K	S	I	F	S	1	yes	no	no		I	S	Y	K	F	S	S	32.6529	41.4885	4439.09	34.4535	33.659	3500.4	23.8495	30.3052	31.3427	34.4832	0.946921	1.20315	0.999138	0.976098	0.691626
ISR_70	ERR13759313	31.4197	34.4915	ME	1990	Israel	G	D	Y	F	D	H	V	F	L	S	Y	N	S	I	L	T	1	yes	no	no		I	S	Y	N	L	T	S	41.4994	45.57	7841.78	45.2638	41.0401	5398.33	38.0532	46.6785	46.547	43.8028	0.947414	1.04034	1.03335	0.936928	0.868739
ISR_8	ERR13759368	33.1299	35.5968	TUR	1990	Israel	G	D	Y	F	D	H	V	F	L	S	Y	N	S	I	L	T	1	yes	no	no		I	S	Y	N	L	T	S	41.6876	36.3231	7426.33	43.0113	38.32	5299.68	34.8912	38.5531	37.6063	39.4465	1.05681	0.92082	1.09037	0.971443	0.88452
ISR_9	SRR11548145	33.1299	35.5968	ME	1990	Israel	G	D	Y	F	D	H	V	F	L	S	Y	K	S	I	F	S	1	yes	no	no		I	S	Y	K	F	S	S	54.9245	53.0142	8868.96	50.7211	62.0519	7099.21	61.9086	52.0368	44.2306	57.1525	0.961017	0.927593	0.88747	1.08573	1.08322
ISR_94	SRR11548144	32.4715	35.4935	ME	1990	Israel	G	D	Y	F	D	H	V	F	L	S	Y	N	S	I	L	T	1	yes	no	no		I	S	Y	N	L	T	S	35.4836	41.681	7556.26	39.8794	45.1919	6014.27	31.1667	34.2534	42.2702	39.2646	0.903704	1.06154	1.01566	1.15096	0.79376
ISR_97	SRR2153102	31.6669	34.6889	ME	1990	Israel	G	D	Y	F	D	H	V	F	L	S	Y	N	S	I	L	T	1	yes	no	no		I	S	Y	N	L	T	S	40.8508	41.0301	5743.31	49.9962	39.6827	4388.76	32.4491	41.8747	34.397	40.7026	1.00364	1.00805	1.22833	0.974942	0.797224
ISR_KU	SRR11548142	31.305	34.5233	ME	2017	Israel	G	D	Y	F	D	H	V	F	L	S	F	N	S	K	L	T	2	yes	yes	no	viii	K	S	F	N	L	T	S	66.8849	135.579	11780.7	70.1558	77.1643	9223.23	75.0984	66.6403	69.0313	72	0.928957	1.88304	0.974386	1.07173	1.04303
ITBA022201	ERR13758477	41.0438	16.8842	S_EUR2	2022	Italy	G	E	Y	F	D	H	V	F	L	S	Y	K	S	I	L	T	3	yes	yes	no	vii	I	S	Y	X	L	T	S	96.0073	245.695	10582.4	92.1533	91.7523	7712.49	98.1238	94.0763	82.855	90.4277	1.0617	2.71703	1.01908	1.01465	1.08511
ITBA022210	ERR13758475	41.0438	16.8842	S_EUR2	2022	Italy	G	D	Y	F	D	H	V	F	L	S	Y	K	S	I	L	T	1	yes	yes	no	iii	I	S	Y	K	L	T	S	81.1931	82.7183	13278.6	79.2802	78.8725	9954.91	88.8877	83.9128	81.5058	84.4516	0.961416	0.979476	0.938765	0.933938	1.05253
ITBA022213	ERR13758506	41.0438	16.8842	S_EUR2	2022	Italy	G	D	Y	F	D	H	V	F	L	T	F	N	S	I	L	T	4	yes	yes	no	i	I	T	F	N	L	T	S	94.3356	325.285	14632.4	90.6319	92.8147	10728.4	85.2593	94.2861	82.9127	90.5371	1.04195	3.59284	1.00105	1.02516	0.941705
ITBA022218	ERR13758472	41.0438	16.8842	S_EUR2	2022	Italy	A	E	Y	F	D	H	V	F	L	S	Y	K	S	I	L	T	1	yes	yes	no	iii	I	S	Y	K	L	T	S	104.791	97.7407	14791.1	92.9384	97.6478	10768.6	105.572	97.6962	87.8287	99.0295	1.05818	0.986986	0.938492	0.986048	1.06607
ITBA022222	ERR13758478	41.0438	16.8842	S_EUR2	2022	Italy	G	D	F	F	D	H	V	F	L	S	Y	K	S	I	L	T	1	yes	yes	no	iii	I	S	Y	K	L	T	S	102.871	98.9126	12509	95.2312	101.491	9351.35	108.204	101.505	99.2784	102.244	1.00613	0.967415	0.931409	0.992633	1.05829
ITBA062301	ERR13762795	41.0436	16.8847	S_EUR2	2023	Italy	G	E	Y	F	D	H	V	F	L	T	F	N	S	I	L	T	4	yes	yes	no		I	T	F	N	L	T	S	27.2199	113.773	1812.74	20.9623	27.0834	1396.11	22.6933	19.6444	28	25.5066	1.06717	4.46054	0.82184	1.06182	0.889705
ITBO052301	ERR13762797	44.5082	11.3423	S_EUR1	2023	Italy	G	D	Y	F	D	H	V	F	L	S	Y	N	S	K	L	T	1	yes	yes	no		K	S	Y	N	L	T	S	19.4117	18.039	1613.48	21.1294	21.456	1261.29	18.6053	20.1226	15.1911	20.6871	0.938349	0.871993	1.02138	1.03717	0.899368
ITBO052302	ERR13762796	44.5082	11.3423	N_EUR	2023	Italy	A	D	F	F	D	H	L	F	L	S	Y	K	T	I	L	T	2	yes	yes	no		I	S	X	K	L	T	X	23.2533	42.1742	2600.54	24.2977	22.657	2028.54	35.2072	25.6989	30.5239	26.7081	0.870647	1.57908	0.909752	0.848321	1.31822
ITBO062201	ERR13762802	44.5528	11.411	S_EUR2	2022	Italy	A	D	Y	F	D	H	V	F	L	S	Y	K	S	I	L	T	3	yes	yes	no		I	S	Y	X	L	T	S	34.9878	103.103	2666.38	35.0352	33.0493	1870.92	42.4444	32.9292	24.4679	35.7634	0.978312	2.88292	0.979638	0.924109	1.18681
ITBO062202	ERR13762801	44.5528	11.411	S_EUR2	2022	Italy	G	E	Y	F	D	H	V	F	L	T	F	N	S	I	L	T	4	yes	yes	no	i	I	T	F	N	L	T	S	33.0104	111.272	2509.66	27.9548	31.1702	1801.57	29.1377	27.3597	24.0511	31.1603	1.05937	3.57095	0.897128	1.00032	0.93509
ITBO062203	ERR13762804	44.5528	11.411	S_EUR1	2022	Italy	G	D	Y	F	D	H	V	F	L	S	F	K	T	I	L	T	3	yes	yes	no	vii	I	S	X	K	L	T	X	29.0536	77.8447	2825.32	25.9196	30.8384	2054.29	28.1273	27.9183	27.7232	28.7838	1.00937	2.70446	0.900493	1.07138	0.977192
ITBZ042301	ERR13762800	46.4893	11.303	S_EUR1	2023	Italy	G	D	Y	F	D	H	V	F	L	S	F	K	T	I	L	T	2	yes	yes	no	ii	I	S	X	K	L	T	X	16.3112	47.8955	1815.36	16.4121	22.3528	1312.28	17.3993	16.8392	18.4613	20.2094	0.80711	2.36996	0.812103	1.10606	0.860951
ITCN042301	ERR13762806	44.3724	7.49504	S_EUR1	2023	Italy	G	E	Y	F	D	H	V	F	L	T	F	N	S	I	L	T	3	yes	yes	no	i	I	T	F	N	L	T	S	29.9452	82.8122	3425.15	33.8379	31.1222	2400.11	32.3681	28.6294	22.8781	29.9921	0.998438	2.76114	1.12823	1.03768	1.07922
ITCN042302	ERR13762807	44.3724	7.49504	N_EUR	2023	Italy	A	D	Y	F	D	H	V	F	F	T	F	N	S	I	L	T	2	yes	yes	no	i	I	T	F	N	L	T	S	27.9781	52.4613	3212.07	24.9259	26.0335	2469.12	24.5509	24.2916	27.1005	28.1222	0.994877	1.86548	0.886343	0.925729	0.873009
ITCN052201	ERR13762813	44.3724	7.49504	S_EUR1	2022	Italy	G	D	Y	F	D	H	V	F	L	T	F	N	S	I	L	T	3	yes	yes	no	v	I	T	F	N	L	T	S	50.8971	128.297	2723.88	51.2864	45.0828	2215.58	62.2604	50.8488	41.2883	50.8113	1.00169	2.52497	1.00935	0.887259	1.22533
ITCN052204	ERR13762808	44.3724	7.49504	N_EUR	2022	Italy	G	D	Y	F	D	H	V	F	L	S	Y	K	S	I	L	T	2	yes	yes	no	ii	I	S	X	K	L	T	X	47.93	79.4306	3824.74	43.8555	46.4133	2963.98	46.8796	47.4959	52.2076	44.8226	1.06933	1.77211	0.978424	1.03549	1.04589
ITLE042301	ERR13762809	39.9475	18.0369	S_EUR2	2023	Italy	G	E	Y	F	D	H	V	F	L	S	F	K	S	I	L	T	2	yes	yes	no	ii	I	S	X	K	L	T	S	21.8551	38.5027	2082.1	17.2977	20.1827	1549.71	21.25	20.1676	18.5222	19.9042	1.09802	1.9344	0.869049	1.01399	1.06762
ITLI042201	ERR13762810	43.9114	7.93288	N_EUR	2022	Italy	A	D	F	F	D	H	L	F	L	T	F	N	S	I	L	T	4	yes	yes	no		I	T	F	N	L	T	S	42.1169	159.412	3622.86	43.1281	44.7076	2665.55	48.0486	46.485	36.9028	43.2533	0.973727	3.68555	0.997106	1.03362	1.11087
ITLI052301	ERR13762814	43.9113	7.93242	S_EUR1	2023	Italy	A	D	Y	F	D	H	V	F	L	T	F	N	S	I	L	T	4	yes	yes	no		I	T	F	N	L	T	S	31.2345	115.184	3007.46	26.0528	32.2595	2208.95	32.9444	29.7575	37.6919	31.6922	0.985557	3.63446	0.822057	1.0179	1.03951
ITMA052201	ERR13762811	43.234	13.3546	S_EUR2	2022	Italy	A	E	Y	F	D	H	V	F	L	T	F	N	S	I	L	T	4	yes	yes	no	iv	I	T	F	N	L	T	S	26.6632	106.419	2508.21	27.348	32.8029	1806.11	30.4861	26.2548	27.8353	29.6491	0.899291	3.58928	0.922388	1.10637	1.02823
ITMA052208	ERR13762816	43.234	13.3546	S_EUR2	2022	Italy	G	D	Y	F	D	H	V	F	L	S	Y	K	S	I	L	T	2	yes	yes	no		I	S	Y	K	L	T	S	33.014	62.7112	3028.27	35.9485	34.0263	2230.23	36.6644	36.8692	34.5288	37.4304	0.882009	1.67541	0.960408	0.909054	0.979534
ITMA052213	ERR13762819	43.2325	13.4122	S_EUR2	2022	Italy	A	D	Y	F	D	H	V	F	L	S	Y	K	S	I	L	T	3	yes	yes	no		I	S	Y	X	L	T	S	35.4659	89.6486	2477.93	28.2726	31.7799	1704.27	32.6991	25.5259	30.3245	32.1052	1.10468	2.79234	0.880625	0.989869	1.0185
ITSA052301	ERR13762820	39.4186	9.08185	S_EUR1	2023	Italy	A	D	Y	F	D	H	V	F	L	S	F	N	S	I	L	T	2	yes	yes	no		I	S	F	X	L	T	S	35.9476	59.5499	3873.67	36.4083	35.0821	2833.52	29.9352	39.0395	33.0115	34.2765	1.04875	1.73734	1.06219	1.0235	0.873345
ITSA052302	ERR13762817	39.4186	9.08185	S_EUR2	2023	Italy	G	E	Y	F	D	H	V	F	L	T	F	N	S	I	L	T	4	yes	yes	no	i	I	T	F	N	L	T	S	30.6608	122.075	3142.27	37.9058	34.452	2319.78	35.8947	33.639	34.7562	34.154	0.897723	3.57425	1.10985	1.00873	1.05097
ITSA052303	ERR13762818	39.4186	9.08185	S_EUR2	2023	Italy	A	E	Y	F	D	H	V	F	L	S	Y	N	S	I	L	T	2	yes	yes	no		I	S	Y	X	L	T	S	20.3855	39.381	1961.56	21.5942	19.8745	1369.59	25.434	22.3978	22.6491	21.8631	0.932414	1.80125	0.987699	0.909042	1.16333
JIW2	SRR7642215	NA	NA	N_EUR	1980	United Kingdom	A	D	F	F	D	H	L	F	L	T	F	N	S	I	L	T	2	yes	no	yes		I	T	F	N	L	T	S	19.6443	40.9226	3282.15	22.9962	21.5946	2306.95	17.3843	21.4183	12.827	19.903	0.987001	2.0561	1.15541	1.08499	0.87345
LTKD062206	ERR13762823	55.39	23.87	N_EUR	2022	Lithuania	G	D	Y	H	D	H	V	F	L	T	F	N	S	I	L	T	5	yes	yes	no		I	T	F	N	L	T	S	33.1815	140.761	4098.38	30.2613	33.4816	2869.97	36.6759	30.861	35.8699	30.9668	1.07152	4.54555	0.977218	1.08121	1.18436
LTKD062208	ERR13762825	55.39	23.87	N_EUR	2022	Lithuania	A	D	Y	F	D	H	L	F	L	T	F	N	S	I	L	T	5	yes	yes	no	vi	I	T	F	N	L	T	S	38.8453	169.858	3561.33	36.8568	39.2884	2790.13	42.0856	30.3542	32.8402	37.4841	1.03631	4.53146	0.983264	1.04813	1.12276
LTKD062215	ERR13762822	55.39	23.87	N_EUR	2022	Lithuania	A	D	F	F	D	H	L	F	L	T	F	N	S	I	L	T	4	yes	yes	no	v	I	T	F	N	L	T	S	30.732	114.197	3955.87	29.7324	31.8561	2811.43	33.3646	36.455	30.0346	31.5362	0.9745	3.62114	0.942803	1.01014	1.05798
LTKD062218	ERR13762827	55.39	23.87	N_EUR	2022	Lithuania	G	D	Y	H	D	H	V	F	L	S	F	K	T	I	L	T	3	yes	yes	no	ii	I	S	X	K	L	T	X	34.9038	103.485	3090.78	31.0955	36.544	2214.42	39.2662	36.7411	35.1367	34.9207	0.999517	2.96343	0.890461	1.04649	1.12444
LTKD062220	ERR13762829	55.39	23.87	N_EUR	2022	Lithuania	G	D	Y	F	D	H	L	F	L	S	Y	K	T	I	L	T	2	yes	yes	no	ii	I	S	X	K	L	T	X	32.7314	60.062	1972.26	24.8103	30.707	1437.24	29.9456	29.2875	31.659	30.6824	1.06678	1.95754	0.808616	1.0008	0.975985
LVAI062204	ERR13762826	56.631	25.1184	N_EUR	2022	Latvia	A	D	Y	F	D	H	L	F	L	T	F	N	S	I	L	T	5	yes	yes	no	i	I	T	F	N	L	T	S	43.7935	186.312	4494.68	35.9799	44.2017	3276.02	38.3553	38.7384	39.2191	40.982	1.0686	4.54619	0.877943	1.07856	0.935905
LVAI062205	ERR13762833	56.631	25.1184	N_EUR	2022	Latvia	A	D	F	F	D	H	L	F	L	T	F	N	S	I	L	T	4	yes	yes	no	v	I	T	F	N	L	T	S	33.4775	142.855	4160.45	41.5126	38.7234	3091.56	36.1181	42.4864	29.3048	37.7405	0.887044	3.78519	1.09995	1.02604	0.957011
LVAI062232	ERR13762830	56.631	25.1184	N_EUR	2022	Latvia	G	D	Y	H	D	H	V	F	L	T	F	N	S	I	L	T	4	yes	yes	no	i	I	T	F	N	L	T	S	28.2326	151.051	2797.93	31.4824	31.7378	1969.82	43.3067	29.7275	29.0988	33.5724	0.840946	4.49926	0.937745	0.945353	1.28995
LVAI062233	ERR13762834	56.631	25.1184	N_EUR	2022	Latvia	A	D	Y	F	D	H	L	F	L	T	F	N	S	I	L	T	4	yes	yes	no	i	I	T	F	N	L	T	S	45.0755	160.508	3426.36	39.1784	48.7352	2578.28	44.6933	38.8311	38.5107	42.4461	1.06195	3.78145	0.923015	1.14817	1.05294
LVAI062234	ERR13762832	56.631	25.1184	N_EUR	2022	Latvia	A	D	Y	F	D	H	L	F	L	S	F	K	T	I	L	T	3	yes	yes	no	ii	I	S	X	K	L	T	X	27.5865	80.3083	2379.29	25.4862	28.9277	1744.01	30.1354	24.0422	21.1911	28.9666	0.952355	2.77244	0.879847	0.998657	1.04035
LVAI062235	ERR13762835	56.631	25.1184	N_EUR	2022	Latvia	A	D	Y	H	D	H	V	F	L	S	F	K	T	I	L	T	3	yes	yes	no	ii	I	S	X	K	L	T	X	31.4866	80.3201	2299.69	30.4322	30.8436	1680.11	32.4201	26.8556	30.0659	29.7642	1.05787	2.69854	1.02244	1.03626	1.08923
NCSU_EG_02_05	SRR19456446	30.6	31.57	ME	2015/2016	Egypt	G	D	Y	F	D	H	V	F	L	S	Y	K	S	I	F	S	1	yes	yes	no		I	S	Y	K	F	S	S	18.3745	19.886	2324.14	18.5503	20.6235	2077.39	26.1366	26.2561	18.0708	21.0362	0.873469	0.945321	0.881826	0.98038	1.24246
NCSU_EG_02_12	SRR19456443	28.08	30.76	S_EUR2	2015/2016	Egypt	G	D	Y	F	D	H	V	F	L	S	Y	N	S	K	L	T	1	yes	yes	no	iii	K	S	Y	N	L	T	S	23.0615	27.1447	2314.89	24.343	23.8555	2097.22	22.0498	27.0777	24.3213	23.8456	0.96712	1.13835	1.02086	1.00042	0.924692
NCSU_EG_02_19	SRR19456429	26.15	32.71	ME	2015/2016	Egypt	G	D	Y	F	D	H	V	F	L	S	Y	K	S	I	L	T	1	yes	yes	no	iii	I	S	Y	K	L	T	S	27.5755	28.7348	3208.57	28.2902	31.7273	2833.86	38.6551	34.4264	26.4201	25.1959	1.09444	1.14045	1.12281	1.25922	1.53418
NCSU_EG_03_02	SRR19456427	26.15	32.71	ME	2015/2016	Egypt	G	D	Y	F	D	H	V	F	L	S	Y	K	S	I	L	T	1	yes	yes	no		I	S	Y	K	L	T	S	29.8861	28.0662	2980.26	24.8141	27.0512	2519.02	37.5417	31.9564	26.5898	26.8919	1.11134	1.04367	0.922733	1.00592	1.39602
NCSU_EG_03_05	SRR19456610	31.2	29.9	S_EUR2	2015/2016	Egypt	G	D	Y	F	D	H	V	F	L	S	Y	K	S	I	F	S	1	yes	yes	no	iii	I	S	Y	K	F	S	S	23.38	24.6243	2748.19	21.3543	22.73	2300.19	23.2234	23.3965	19.1763	20.392	1.14653	1.20755	1.04719	1.11465	1.13885
NCSU_EG_03_06	SRR19456426	26.15	32.71	ME	2015/2016	Egypt	G	D	Y	F	D	H	V	F	L	S	Y	N	S	K	L	T	1	yes	yes	no	iii	X	S	Y	X	L	T	S	27.4324	27.4389	2686.33	28.6935	22.3495	2314.62	32.7315	29.7493	30.7002	27.0647	1.01359	1.01383	1.06018	0.825781	1.20938
NCSU_EG_03_07	SRR19456425	26.15	32.71	ME	2015/2016	Egypt	G	D	Y	F	D	H	V	F	L	S	Y	K	S	I	L	T	1	yes	yes	no		I	S	Y	K	L	T	S	26.5652	22.2132	2892.52	19.8329	24.4514	2542.21	25.8461	23.2725	23.1367	22.7214	1.16917	0.977632	0.872872	1.07614	1.13752
NCSU_EG_04_02	SRR19456424	26.15	32.71	ME	2015/2016	Egypt	G	D	Y	F	D	H	V	F	L	S	F	N	S	K	L	T	2	yes	yes	no	viii	K	S	F	N	L	T	S	19.4306	36.9646	2168.61	14.5389	16.6347	1933.22	23.3171	20.2153	15.1746	19.6497	0.988852	1.88118	0.739906	0.846564	1.18664
NCSU_EG_04_04	SRR19456437	26.55	31.69	ME	2015/2016	Egypt	G	D	Y	F	D	H	V	F	L	S	Y	K	S	I	L	T	1	yes	yes	no	iii	I	S	Y	K	L	T	S	21.447	20.9663	2429.47	16.8103	22.4987	2109.18	17.7951	20.8787	15.5947	17.5278	1.2236	1.19618	0.959067	1.2836	1.01525
NCSU_EG_04_07	SRR19456608	31.1	30.93	ME	2015/2016	Egypt	G	D	Y	F	D	H	V	F	L	S	F	K	S	I	L	T	2	yes	yes	no	ii	I	S	X	K	L	T	S	22.2564	46.0845	2837.83	15.5402	20.9757	2561.49	23.0787	24.2575	20.5008	19.1054	1.16493	2.41212	0.813393	1.09789	1.20797
NCSU_EG_04_14	SRR19456441	28.08	30.76	S_EUR2	2015/2016	Egypt	G	D	Y	F	D	H	V	F	L	S	Y	N	S	K	L	T	1	yes	yes	no	iii	K	S	Y	N	L	T	S	20.5956	18.2493	2405.43	13.4698	16.9047	2153.05	24.2442	18.8433	13.084	17.3024	1.19033	1.05473	0.778493	0.977014	1.4012
NCSU_EG_04_16	SRR19456423	26.15	32.71	ME	2015/2016	Egypt	G	D	Y	F	D	H	V	F	L	S	Y	K	S	I	L	T	1	yes	yes	no	iii	I	S	Y	K	L	T	S	27.5006	27.2191	2908.11	19.3053	22.5828	2526.77	32.8553	23.252	23.1895	24.1793	1.13736	1.12572	0.798423	0.933973	1.35882
NCSU_EG_04_18	SRR19456597	31.1	30.93	ME	2015/2016	Egypt	G	D	Y	F	D	H	V	F	L	S	F	N	S	K	L	T	2	yes	yes	no	viii	K	S	F	N	L	T	S	16.5633	37.2115	2365.14	19.657	16.9698	2028.14	18.9051	13.8079	14.2735	16.2771	1.01758	2.28613	1.20765	1.04256	1.16146
NCSU_EG_05_10	SRR19456586	31.1	30.93	ME	2015/2016	Egypt	G	D	Y	F	D	H	V	F	L	S	F	N	S	K	L	T	2	yes	yes	no	viii	K	S	F	N	L	T	S	19.0554	37.3018	2666.42	16.0829	15.9166	2285.66	20.1366	21.5749	16.0412	18.0222	1.05733	2.06977	0.892395	0.883168	1.11732
NCSU_EG_05_11	SRR19456440	28.08	30.76	S_EUR2	2015/2016	Egypt	G	D	Y	F	D	H	V	F	L	S	Y	N	S	K	L	T	1	yes	yes	no	iii	K	S	Y	N	L	T	S	17.4263	15.9492	2054.82	12.4975	18.3285	1784.7	21.7454	21.4346	14.3657	16.8877	1.03189	0.944425	0.740034	1.08531	1.28764
NCSU_EG_05_13	SRR19456609	31.2	29.9	S_EUR2	2015/2016	Egypt	G	D	Y	F	D	H	V	F	L	S	Y	K	S	I	F	S	1	yes	yes	no		X	S	Y	X	F	S	S	19.665	19.8872	2339.38	20.9259	18.2812	1962.01	21.3206	23.8106	21.0478	19.6948	0.998489	1.00977	1.06251	0.928227	1.08255
NCSU_EG_05_17	SRR19456422	26.15	32.71	ME	2015/2016	Egypt	G	D	Y	F	D	H	V	F	L	S	Y	K	S	I	L	T	1	yes	yes	no		I	S	Y	K	L	T	S	20.6273	21.4684	1874.89	18.0013	18.0756	1582.11	27.0301	21.342	19.453	20.037	1.02946	1.07144	0.898403	0.902111	1.34901
NCSU_EG_05_18	SRR19456575	31.1	30.93	ME	2015/2016	Egypt	G	D	Y	F	D	H	V	F	L	S	Y	K	S	I	L	T	1	yes	yes	no		I	S	Y	K	L	T	S	21.2436	24.0413	2923.89	19.3241	18.3844	2560.32	29.5336	24.1281	14.3806	17.3953	1.22123	1.38206	1.11088	1.05686	1.69779
NCSU_EG_05_24	SRR19456541	31.16	31.49	ME	2015/2016	Egypt	G	D	Y	F	D	H	V	F	L	T	F	N	S	I	L	T	2	yes	yes	no		I	T	F	N	L	T	S	22.3021	46.225	3094.04	21.8367	22.067	2733.45	22.3333	20.4537	16.486	22.0279	1.01245	2.09847	0.991319	1.00177	1.01386
NCSU_EG_06_18	SRR19456435	26.55	31.69	ME	2015/2016	Egypt	G	D	Y	F	D	H	V	F	L	S	Y	N	S	K	L	T	1	yes	yes	no	iii	K	S	Y	N	L	T	S	24.7509	29.469	3226.87	27.7726	21.4941	2783.41	24.8657	25.5559	23.5931	24.1534	1.02474	1.22008	1.14984	0.889899	1.02949
NCSU_EG_07_15	SRR19456530	31.2	29.9	S_EUR2	2015/2016	Egypt	G	D	Y	F	D	H	V	F	L	S	Y	K	S	I	F	S	1	yes	yes	no	iii	I	S	Y	K	F	S	S	21.4629	23.0573	2590.02	16.8178	22.5854	2116.82	24.691	22.9864	23.9341	21.5156	0.997551	1.07166	0.781656	1.04972	1.14759
NCSU_EG_07_18	SRR19456529	31.16	31.49	ME	2015/2016	Egypt	G	D	Y	F	D	H	V	F	L	T	F	N	S	I	L	T	2	yes	yes	no		I	T	F	N	L	T	S	21.0505	41.723	2810.82	17.8593	21.8449	2443.58	22.0058	19.4537	19.8847	19.5406	1.07727	2.1352	0.913959	1.11792	1.12616
NCSU_EG_07_21	SRR19456420	26.15	32.71	ME	2015/2016	Egypt	G	D	Y	F	D	H	V	F	L	S	Y	K	S	I	L	T	1	yes	yes	no	iii	I	S	Y	K	L	T	S	20.8356	21.0951	2530.78	14.5364	20.0329	2158.53	19.0822	19.6308	16.5684	16.554	1.25864	1.27432	0.878118	1.21015	1.15272
NCSU_EG_07_22	SRR19456518	31.16	31.49	ME	2015/2016	Egypt	G	D	Y	F	D	H	V	F	L	S	F	N	S	K	L	T	3	yes	yes	no	viii	K	S	F	N	L	T	S	25.9842	50.834	3280.45	25.1256	17.4941	2860.28	25.2523	24.7071	21.1763	20.2548	1.28287	2.50973	1.24048	0.863703	1.24673
NCSU_EG_07_23	SRR19456439	31.2	29.9	S_EUR2	2015/2016	Egypt	G	D	Y	F	D	H	V	F	L	S	Y	K	S	I	F	S	1	yes	yes	no	iii	I	S	Y	K	F	S	S	20.3453	18.2002	2581.89	18.0603	16.8528	2143.41	24.4329	21.1253	17.8517	18.3956	1.10598	0.989375	0.98177	0.91613	1.32819
NCSU_EG_08_02	SRR19456419	26.15	32.71	ME	2015/2016	Egypt	G	D	Y	F	D	H	V	F	L	S	Y	K	S	I	F	S	1	yes	yes	no	iii	I	S	Y	K	F	S	S	26.1212	23.2575	3190.11	26.4497	21.3239	2719.58	25.6667	31.9183	23.5025	24.4315	1.06916	0.951948	1.08261	0.872804	1.05056
NCSU_EG_08_03	SRR19456447	31.16	31.49	ME	2015/2016	Egypt	G	D	Y	F	D	H	V	F	L	T	F	N	S	I	L	T	2	yes	yes	no		I	T	F	N	L	T	S	32.2266	58.5192	3466.34	28.853	29.7707	3050	33.2685	28.0191	28.3213	26.2891	1.22586	2.22599	1.09753	1.13244	1.26549
NCSU_EG_08_04	SRR19456430	26.55	31.69	ME	2015/2016	Egypt	G	D	Y	F	D	H	V	F	L	S	Y	N	S	K	L	T	1	yes	yes	no	iii	K	S	Y	N	L	T	S	24.676	22.4879	2600.07	20.0565	21.0887	2246.23	26.0741	24.1989	20.8699	20.2281	1.21989	1.11172	0.991519	1.04255	1.28901
NCSU_EG_08_05	SRR19456428	31.2	29.9	S_EUR2	2015/2016	Egypt	G	D	Y	F	D	H	V	F	L	S	Y	K	S	I	F	S	1	yes	yes	no	iii	I	S	Y	K	F	S	S	28.095	33.1689	3048.56	26.7136	26.8016	2544.54	32.7963	30.0463	22.6853	28.916	0.971608	1.14708	0.923835	0.926878	1.13419
NCSU_EG_08_06	SRR19456564	31.1	30.93	ME	2015/2016	Egypt	G	D	Y	F	D	H	V	F	L	S	F	N	S	K	L	T	2	yes	yes	no	viii	K	S	F	N	L	T	S	32.3155	68.0567	3796.71	29.858	34.8055	3320.83	38.5023	35.6076	30.8517	29.4806	1.09616	2.30852	1.0128	1.18062	1.30602
NCSU_EG_08_07	SRR19456444	30.6	31.57	ME	2015/2016	Egypt	G	D	Y	F	D	H	V	F	L	S	Y	N	S	K	L	T	1	yes	yes	no	iii	K	S	Y	N	L	T	S	27.4732	27.6728	3315.98	20.9673	23.7372	2870.58	31.9502	31.8093	26.5601	23.7975	1.15446	1.16285	0.881072	0.997467	1.34259
NCSU_EG_08_08	SRR19456513	31.2	29.9	S_EUR2	2015/2016	Egypt	G	D	Y	F	D	H	V	F	L	S	Y	K	S	I	F	S	1	yes	yes	no	iii	X	S	Y	X	X	X	S	22.6102	20.2262	2254.71	18.3606	18.205	1844.46	23.3715	21.1621	18.145	18.0098	1.25544	1.12307	1.01948	1.01084	1.29771
NCSU_EG_08_09	SRR19456553	31.1	30.93	ME	2015/2016	Egypt	G	D	Y	F	D	H	V	F	L	S	F	N	S	K	L	T	3	yes	yes	no	viii	K	S	F	N	L	T	S	23.8051	57.4359	2865.93	21.2726	21.908	2416.25	29.6308	25.9578	20.2586	19.6736	1.21	2.91944	1.08127	1.11357	1.50612
NCSU_EG_08_16	SRR19456478	31.1	30.93	ME	2015/2016	Egypt	G	D	Y	F	D	H	V	F	L	T	F	N	S	I	L	T	2	yes	yes	no		I	T	F	N	L	T	S	21.6468	38.2197	2944.21	21.2211	18.4842	2531	26.3762	23.9496	15.7166	17.7402	1.22021	2.15441	1.19621	1.04194	1.4868
NCSU_EG_08_19	SRR19456416	31.2	29.9	S_EUR2	2015/2016	Egypt	G	D	Y	F	D	H	V	F	L	S	Y	K	S	I	F	S	1	yes	yes	no	iii	I	S	Y	K	F	S	S	18.4281	23.381	2443.25	18.9447	19.0269	2049.26	29.5903	20.0954	15.5997	19.3463	0.952537	1.20855	0.979239	0.983488	1.5295
NCSU_RU_02_11	SRR19456566	47.29	39.6	TUR	2017	Russia	G	D	Y	F	D	N	V	F	L	T	F	N	S	I	L	T	4	yes	yes	no	i	I	T	F	N	L	T	S	38.5639	142.034	3497.98	31.4724	37.4534	2967.17	39.2373	37.2752	39.7018	39.1352	0.985402	3.62932	0.804197	0.957026	1.00261
NCSU_RU_02_15	SRR19456565	47.29	39.6	TUR	2017	Russia	G	D	Y	F	D	H	V	F	L	T	F	N	S	I	L	T	4	yes	yes	no		I	T	F	N	L	T	S	31.6602	107.669	3515.78	26.5867	28.3495	2980.56	29.9537	28.3896	24.5239	28.5408	1.10929	3.77245	0.931532	0.993296	1.0495
NCSU_RU_02_22	SRR19456563	47.29	39.6	TUR	2017	Russia	G	D	Y	F	D	H	V	F	L	T	F	N	S	I	L	T	4	yes	yes	no	i	I	T	F	N	L	T	S	39.4732	135.998	3190.96	38.3518	37.7431	2691.5	32.6829	34.4046	32.8204	35.8307	1.10166	3.79558	1.07036	1.05337	0.912149
NCSU_RU_03_22	SRR19456562	47.29	39.6	TUR	2017	Russia	G	D	Y	F	D	H	V	F	L	S	F	K	S	I	L	T	2	yes	yes	no		I	S	X	K	L	T	S	26.5493	55.9149	2970.64	30.858	24.0828	2584.25	32.1192	30.5872	22.5288	26.5219	1.00103	2.10825	1.16349	0.908034	1.21104
NCSU_RU_04_12	SRR19456561	47.29	39.6	TUR	2017	Russia	G	D	Y	F	D	H	V	F	L	T	F	N	S	I	L	T	3	yes	yes	no	i	I	T	F	N	L	T	S	28.1011	78.534	2918.38	28.5063	27.182	2555.65	31.6227	30.8665	23.855	28.7344	0.977959	2.7331	0.99206	0.945973	1.10052
NCSU_RU_05_08	SRR19456568	45.1	39.03	TUR	2017	Russia	G	D	Y	F	D	H	V	F	L	S	Y	K	S	I	L	T	2	yes	yes	no	ii	I	S	Y	K	L	T	S	28.2637	47.7265	2768.91	22.2902	28.8403	2334.67	25.2674	28.7084	21.2867	24.6956	1.14448	1.93259	0.902599	1.16783	1.02316
NCSU_RU_05_19	SRR19456560	47.29	39.6	TUR	2017	Russia	G	D	Y	F	D	H	V	F	L	T	F	N	S	I	L	T	2	yes	yes	no		I	T	F	N	L	T	S	36.3983	65.0626	4146.63	29.5038	31.5329	3404.62	29.4444	31.8842	27.4811	32.8254	1.10884	1.98208	0.89881	0.960624	0.897
NCSU_RU_06_11	SRR19456559	47.29	39.6	TUR	2017	Russia	G	D	Y	F	D	H	V	F	L	T	F	N	S	I	L	T	4	yes	yes	no	i	I	T	F	N	L	T	S	16.7613	77.4448	1894.77	24.3505	20.433	1443.11	17.3831	17.1839	19.2356	18.0815	0.926987	4.2831	1.34671	1.13005	0.961376
NCSU_TR_01_01	SRR19456412	39.8	30.55	TUR	2017	Turkey	G	D	Y	F	D	H	X	F	L	S	F	N	S	K	L	T	2	yes	yes	no		K	S	F	N	L	T	S	18.9549	37.5292	2092.75	20.3543	17.3016	1895.84	26.1354	17.9169	21.5437	17.0115	1.11424	2.20611	1.1965	1.01705	1.53634
NCSU_TR_01_02	SRR19456490	38.6	27.05	TUR	2018	Turkey	A	D	Y	F	D	H	V	F	L	S	Y	K	S	I	L	T	2	yes	yes	no	ii	I	S	X	K	L	T	X	29.0731	48.3739	3088.09	22.2977	25.1511	2606.86	29.6435	28.752	23.8929	25.515	1.13945	1.8959	0.873907	0.985739	1.16181
NCSU_TR_01_03	SRR19456600	41.65	26.54	TUR	2017	Turkey	G	D	Y	F	D	H	V	F	L	T	F	N	S	I	L	T	3	yes	yes	no	i	I	T	F	N	L	T	S	18.8112	47.1063	2060.5	18.8354	18.3463	1799.36	22.2593	15.2738	17.3657	18.7919	1.00103	2.50674	1.00232	0.976288	1.18452
NCSU_TR_01_08	SRR19456505	36.95	35.38	ME	2017	Turkey	G	D	Y	F	D	H	V	F	L	S	Y	K	S	I	L	T	1	yes	yes	no	iii	I	S	Y	K	L	T	S	18.6961	16.2056	1906.8	11.8681	19.0191	1640.46	20.1053	19.1553	14.9918	16.7288	1.1176	0.968727	0.709443	1.13691	1.20184
NCSU_TR_01_10	SRR19456504	36.95	35.38	ME	2017	Turkey	G	D	Y	F	D	H	V	F	L	S	Y	K	S	I	L	T	1	yes	yes	no	iii	I	S	Y	K	L	T	S	19.9884	19.212	1818.59	12.3643	17.366	1629.81	21.397	17.3256	17.6491	16.5562	1.2073	1.16041	0.746806	1.04891	1.29238
NCSU_TR_01_17	SRR19456579	40.81	30.4	TUR	2018	Turkey	G	D	Y	F	D	H	V	F	L	T	F	N	S	I	L	T	4	yes	yes	no	i	I	T	F	N	L	T	S	21.7826	79.2971	1961.31	15.9912	19.5243	1709.65	23.4016	21.9932	18.5535	20.5439	1.0603	3.85989	0.778393	0.950372	1.1391
NCSU_TR_01_18	SRR19456598	41.65	26.54	TUR	2017	Turkey	G	D	Y	F	D	H	V	F	L	T	F	N	S	I	L	T	5	yes	yes	no	i	I	T	F	N	L	T	S	17.3636	84.8559	1735.6	17.6872	16.1859	1427	19.0475	22.5204	20.0527	18.3076	0.948438	4.63502	0.966114	0.88411	1.04042
NCSU_TR_01_19	SRR19456487	38.6	27.05	N_EUR	2018	Turkey	A	D	F	F	D	H	V	F	L	S	F	K	T	I	L	T	3	yes	yes	no	vii	I	S	X	K	L	T	X	17.5018	53.5233	2140.01	14.6872	17.6229	1920.91	20.7812	19.6158	17.196	17.45	1.00297	3.06723	0.841672	1.00991	1.1909
NCSU_TR_01_20	SRR19456410	39.8	30.55	TUR	2017	Turkey	G	D	Y	F	D	H	V	F	L	T	F	N	S	I	L	T	5	yes	yes	no	i	I	T	F	N	L	T	S	21.5518	100.819	2525.17	19.0955	21.1051	2153.66	24.0289	20.1757	22.9193	22.3908	0.962528	4.50269	0.852826	0.942577	1.07316
NCSU_TR_02_01	SRR19456578	40.81	30.4	TUR	2018	Turkey	G	D	Y	F	D	H	V	F	L	S	F	K	S	I	L	T	2	yes	yes	no		I	S	X	K	L	T	S	28.841	48.8175	2956.13	24.2236	20.2549	2556.48	24.9294	25.7316	23.2916	24.2703	1.18832	2.01141	0.998074	0.834554	1.02715
NCSU_TR_02_02	SRR19456596	41.65	26.54	TUR	2017	Turkey	G	D	Y	F	D	H	V	F	L	T	F	N	S	I	L	T	4	yes	yes	no	i	I	T	F	N	L	T	S	30.0646	111.858	2422.73	23.8191	25.6248	2091.65	30.8819	31.4619	21.7331	27.675	1.08635	4.04185	0.860673	0.92592	1.11588
NCSU_TR_02_04	SRR19456486	38.6	27.05	N_EUR	2018	Turkey	G	D	Y	F	D	H	L	F	L	S	F	K	T	I	L	T	3	yes	yes	no	ii	I	S	X	K	L	T	X	24.947	70.1087	1845.92	20.9686	19.9711	1583.39	19.9306	21.4251	21.4185	21.9729	1.13535	3.19068	0.954292	0.908896	0.907052
NCSU_TR_02_09	SRR19456485	38.6	27.05	N_EUR	2018	Turkey	G	E	Y	F	D	H	V	F	L	S	F	K	T	I	L	T	3	yes	yes	no	vii	I	S	X	K	L	T	X	45.1248	117.368	3450.27	42.3254	43.0079	2992.06	46.8356	41.3229	40.7133	38.8442	1.16169	3.02151	1.08962	1.10719	1.20573
NCSU_TR_02_10	SRR19456577	40.81	30.4	TUR	2018	Turkey	G	D	Y	F	D	H	V	F	L	T	F	N	S	I	L	T	4	yes	yes	no	iv	I	T	F	N	L	T	S	27.1041	108.073	2619.49	22.2249	26.2306	2215.01	35.7951	30.9373	20.575	25.6303	1.0575	4.21662	0.867135	1.02342	1.39659
NCSU_TR_02_13	SRR19456500	36.95	35.38	ME	2017	Turkey	G	D	Y	F	D	H	V	F	L	S	Y	N	S	I	L	T	1	yes	yes	no	iii	I	S	Y	N	L	T	S	30.7186	28.4335	2937.66	23.7513	23.0762	2584.03	30.6134	28	24.3822	26.9142	1.14135	1.05645	0.882481	0.857397	1.13744
NCSU_TR_02_14	SRR19456595	41.65	26.54	TUR	2017	Turkey	G	D	Y	F	D	H	V	F	L	T	F	N	S	I	L	T	4	yes	yes	no	i	I	T	F	N	L	T	S	25.6462	103.783	3214.68	24.8832	29.0788	2917.11	28.0312	24.9782	20.6096	26.8217	0.956174	3.86937	0.927727	1.08415	1.04509
NCSU_TR_02_16	SRR19456576	40.81	30.4	TUR	2018	Turkey	G	D	Y	F	D	H	V	F	L	T	F	N	S	I	L	T	4	yes	yes	no	i	I	T	F	N	L	T	S	32.9166	125.537	3697.29	32.2073	29.4882	3271.34	38.3356	33.7793	26.9934	29.8389	1.10314	4.20716	1.07937	0.988247	1.28475
NCSU_TR_02_17	SRR19456409	39.8	30.55	TUR	2017	Turkey	G	D	Y	F	D	H	V	F	L	T	F	N	S	I	L	T	6	yes	yes	no	i	I	T	F	N	L	T	S	29.3532	140.127	3552.46	23.7362	27.6905	3161.42	30.3773	32.9223	21.3888	25.0566	1.17147	5.59241	0.947303	1.10512	1.21235
NCSU_TR_02_18	SRR19456499	36.95	35.38	ME	2017	Turkey	G	D	Y	F	D	H	V	F	L	S	Y	K	S	I	L	T	1	yes	yes	no	iii	I	S	Y	K	L	T	S	39.2515	35.9273	3818.48	30.5716	38.1478	3393.95	42.3345	40.282	36.0478	31.1321	1.26081	1.15403	0.981997	1.22535	1.35984
NCSU_TR_02_20	SRR19456574	40.81	30.4	TUR	2018	Turkey	G	D	Y	F	D	H	V	F	L	T	F	N	S	I	L	T	3	yes	yes	no	i	I	T	F	N	L	T	S	35.0822	109.04	4218.88	33.1005	38.7365	3713.32	40.3519	36.3174	29.2685	33.0841	1.06039	3.29584	1.0005	1.17085	1.21968
NCSU_TR_02_21	SRR19456594	41.65	26.54	TUR	2017	Turkey	G	D	Y	F	D	H	V	F	L	T	F	N	S	I	L	T	4	yes	yes	no		I	T	F	N	L	T	S	30.8429	120.976	3948.92	24.5264	28.3555	3444.4	33.2546	28.6308	21.0247	27.4279	1.12451	4.41068	0.894212	1.03382	1.21244
NCSU_TR_02_23	SRR19456408	39.8	30.55	TUR	2017	Turkey	G	D	Y	F	D	H	V	F	L	T	F	N	S	I	L	T	5	yes	yes	no	i	I	T	F	N	L	T	S	32.0974	141.661	3529.94	30.2739	28.4823	3102.42	29.2847	32.9482	29.8237	30.5602	1.0503	4.63547	0.990631	0.932006	0.958262
NCSU_TR_03_01	SRR19456484	38.6	27.05	N_EUR	2018	Turkey	G	D	Y	F	D	H	L	F	L	T	F	N	S	I	L	T	6	yes	yes	no	v	I	T	F	N	L	T	S	30.0463	156.553	2837.07	24.7965	29.4954	2414.59	30.5891	29.654	27.5371	28.3196	1.06097	5.52807	0.875594	1.04152	1.08014
NCSU_TR_03_03	SRR19456492	36.95	35.38	ME	2017	Turkey	G	D	Y	F	D	H	V	F	L	S	Y	K	S	I	L	T	1	yes	yes	no	iii	I	S	Y	K	L	T	S	34.2996	28.3337	3182.39	30.8241	33.3903	2833.73	33.9444	29.515	27.5074	30.1028	1.13942	0.941232	1.02396	1.10921	1.12762
NCSU_TR_03_11	SRR19456592	41.65	26.54	TUR	2017	Turkey	G	E	Y	F	D	H	V	F	L	T	F	N	S	I	L	T	4	yes	yes	no		I	T	F	N	L	T	S	20.3959	80.7513	2775	20.0691	16.2385	2340.94	25.1169	19.3719	19.1433	19.4514	1.04855	4.15143	1.03175	0.834822	1.29126
NCSU_TR_03_13	SRR19456418	38.6	27.05	N_EUR	2018	Turkey	A	E	Y	F	D	H	V	F	L	T	F	N	S	I	L	T	6	yes	yes	no	v	I	T	F	N	L	T	S	18.634	99.873	2196.73	20.3631	17.8607	1939.62	18.2211	14.5872	16.9506	17.2715	1.07888	5.78252	1.179	1.03411	1.05498
NCSU_TR_03_14	SRR19456498	36.95	35.38	ME	2017	Turkey	G	D	F	F	D	H	V	F	L	S	Y	K	S	I	L	T	1	yes	yes	no	iii	I	S	Y	K	L	T	S	16.9732	20.9415	2247.38	17.907	20.1294	1960.01	16.235	19.2262	14.8797	17.0889	0.993228	1.22544	1.04787	1.17792	0.95003
NCSU_TR_03_16	SRR19456406	39.8	30.55	TUR	2017	Turkey	G	D	Y	F	D	H	V	F	L	T	F	N	S	I	L	T	5	yes	yes	no	i	I	T	F	N	L	T	S	24.0158	101.649	2176.2	23.6256	22.9376	1880.77	28.9352	26.5177	21.1087	22.4043	1.07193	4.53703	1.05451	1.0238	1.2915
NCSU_TR_03_17	SRR19456573	40.81	30.4	TUR	2018	Turkey	G	D	Y	F	D	H	V	X	L	T	F	N	S	I	L	T	5	yes	yes	no	i	I	T	F	N	L	T	S	15.1364	73.9315	1694.92	11.8844	14.8791	1405.98	17.9884	15.6485	10.6474	16.4135	0.922191	4.5043	0.724061	0.906515	1.09595
NCSU_TR_03_19	SRR19456497	36.95	35.38	ME	2017	Turkey	G	D	F	F	D	H	V	F	L	S	Y	N	S	K	L	T	1	yes	yes	no	iii	K	S	Y	N	L	T	S	17.9068	18.5718	2190.1	16.9887	15.0598	1884.08	18.6644	18.9101	16.2998	18.1605	0.986031	1.02265	0.935477	0.829262	1.02775
NCSU_TR_03_20	SRR19456417	38.6	27.05	N_EUR	2018	Turkey	G	E	Y	F	D	H	V	F	L	T	F	N	S	I	L	T	6	yes	yes	no	v	I	T	F	N	L	T	S	32.0579	195.966	2882.43	27.2198	35.5506	2407.28	39.9468	34.158	30.7199	31.507	1.01749	6.21977	0.86393	1.12834	1.26787
NCSU_TR_03_23	SRR19456572	40.81	30.4	TUR	2018	Turkey	G	D	Y	F	D	H	V	F	L	T	F	N	S	I	L	T	3	yes	yes	no	i	I	T	F	N	L	T	S	24.2229	68.0207	2940.42	25.745	22.3187	2643.95	26.3275	25.5368	26.4646	23.5668	1.02784	2.8863	1.09243	0.947041	1.11715
NCSU_TR_04_01	SRR19456590	41.65	26.54	TUR	2017	Turkey	G	D	Y	F	D	H	V	F	L	T	F	N	S	I	L	T	3	yes	yes	no	i	I	T	F	N	L	T	S	20.4836	55.1672	2529.35	17.3405	17.7109	2155.24	20.2373	18.9319	19.7018	19.04	1.07582	2.89744	0.91074	0.930194	1.06288
NCSU_TR_04_03	SRR19456404	39.8	30.55	TUR	2017	Turkey	G	D	F	F	D	H	V	F	L	T	F	N	S	I	L	T	2	yes	yes	no		I	T	F	N	L	T	S	24.7558	53.3969	2861.47	28.147	26.9461	2541.26	30.9306	22.2575	26.6672	25.1232	0.985377	2.1254	1.12036	1.07256	1.23116
NCSU_TR_04_05	SRR19456403	39.8	30.55	TUR	2017	Turkey	G	D	Y	F	D	H	V	F	L	T	F	N	S	I	L	T	5	yes	yes	no	i	I	T	F	N	L	T	S	22.8276	119.952	2799.25	22.2952	24.3042	2451.9	24.7234	19.5777	26.5453	23.7488	0.961209	5.05086	0.938791	1.02339	1.04104
NCSU_TR_04_06	SRR19456589	41.65	26.54	TUR	2017	Turkey	G	D	Y	F	D	H	V	F	L	T	F	N	S	I	L	T	4	yes	yes	no		I	X	F	X	L	T	X	27.9817	90.9852	2381.97	25.2487	24.205	1974.48	28.2836	26.6226	26.2521	24.6707	1.13421	3.68798	1.02343	0.981123	1.14644
NCSU_TR_04_08	SRR19456588	41.65	26.54	TUR	2017	Turkey	G	D	Y	F	D	H	V	F	L	T	F	N	S	I	L	T	3	yes	yes	no	i	I	T	F	N	L	T	S	24.8362	63.4454	2518.75	23.2198	19.5756	2147.4	22.6053	24.782	22.682	22.4758	1.10502	2.82283	1.0331	0.870964	1.00576
NCSU_TR_04_09	SRR19456587	41.65	26.54	TUR	2017	Turkey	G	D	Y	F	D	H	V	F	L	T	F	N	S	I	L	T	3	yes	yes	no		I	T	F	N	L	T	S	23.9099	69.4111	3084.64	20.2651	20.6991	2694.39	29.3426	27.2125	22.7924	24.3021	0.98386	2.85617	0.833882	0.85174	1.20741
NCSU_TR_04_10	SRR19456496	36.95	35.38	ME	2017	Turkey	G	D	Y	F	D	H	V	F	L	S	Y	K	S	I	L	T	1	yes	yes	no		I	S	Y	K	L	T	S	28.7314	30.049	2780.14	30.206	29.3528	2440.04	25.5023	25.8338	22.5865	27.7642	1.03484	1.08229	1.08795	1.05722	0.918531
NCSU_TR_04_17	SRR19456402	39.8	30.55	TUR	2017	Turkey	G	D	Y	F	D	H	V	F	L	T	F	N	S	I	L	T	4	yes	yes	no	i	I	T	F	N	L	T	S	18.1998	77.4737	2650.04	16.9485	21.021	2276.07	21.735	20.9128	18.6755	20.1442	0.903477	3.84596	0.84136	1.04353	1.07897
NCSU_TR_04_19	SRR19456495	36.95	35.38	ME	2017	Turkey	G	D	F	F	D	H	V	F	L	S	Y	N	S	I	L	T	1	yes	yes	no	iii	I	S	Y	N	L	T	S	18.74	18.2292	1989.52	16.1168	13.82	1761.38	20.272	21.7929	16.7759	18.5362	1.01099	0.983435	0.869475	0.745566	1.09364
NCSU_TR_04_22	SRR19456401	39.8	30.55	TUR	2017	Turkey	G	D	Y	F	D	H	V	F	L	S	Y	K	S	I	L	T	2	yes	yes	no		I	S	X	K	L	T	S	25.0512	55.2882	2629.35	23.5314	23.4928	2385.77	28.2292	32.4387	23.2224	26.1277	0.9588	2.11608	0.900632	0.899154	1.08043
NCSU_TR_04_23	SRR19456400	39.8	30.55	TUR	2017	Turkey	G	D	Y	F	D	H	V	F	L	T	F	N	S	I	L	T	4	yes	yes	no	i	I	T	F	N	L	T	S	29.2241	109.361	3247.77	24.6784	26.205	2853.2	26.2025	29.5354	25.6573	25.3956	1.15076	4.3063	0.97176	1.03187	1.03177
NCSU_TR_04_24	SRR19456585	41.65	26.54	TUR	2017	Turkey	G	D	Y	F	D	H	V	F	L	T	F	N	S	I	L	T	3	yes	yes	no		I	T	F	N	L	T	S	26.1681	68.2463	2919.05	26.6884	23.684	2546.35	23.603	31.1935	18.9769	23.5234	1.11243	2.9012	1.13454	1.00683	1.00338
NCSU_TR_05_01	SRR19456494	36.95	35.38	ME	2017	Turkey	G	D	F	F	D	H	V	F	L	S	F	K	S	I	L	T	2	yes	yes	no		I	S	F	K	L	T	S	26.6979	54.1305	3017.84	27.4962	24.6741	2637.2	28.6493	28.2384	22.7957	27.5343	0.969624	1.96593	0.998617	0.896123	1.0405
NCSU_TR_05_02	SRR19456399	39.8	30.55	TUR	2017	Turkey	G	D	Y	F	D	H	V	F	L	S	Y	K	S	I	L	T	2	yes	yes	no	ii	I	S	X	K	L	T	S	37.422	62.7171	3461.52	29.7136	30.7037	3073.86	30.934	31.4564	33.4827	30.6982	1.21903	2.04302	0.967925	1.00018	1.00768
NCSU_TR_05_03	SRR19456398	39.8	30.55	TUR	2017	Turkey	G	D	Y	F	D	H	V	F	L	S	F	K	S	I	L	T	2	yes	yes	no	ii	I	S	X	K	L	T	S	26.5524	56.3201	3798.84	21.3807	25.9166	3341.09	33.9178	32.3856	24.2784	24.566	1.08086	2.2926	0.870336	1.05498	1.38068
NCSU_TR_05_04	SRR19456493	36.95	35.38	ME	2017	Turkey	G	D	Y	F	D	H	V	F	L	S	Y	K	S	I	L	T	1	yes	yes	no	iii	I	S	Y	K	L	T	S	32.391	34.5682	3186.69	29.8907	31.8673	2804.02	37.0278	31.3215	28.1614	30.7456	1.05352	1.12433	0.972196	1.03648	1.20433
NCSU_TR_05_05	SRR19456397	39.8	30.55	TUR	2017	Turkey	G	D	Y	F	D	H	V	F	L	T	F	N	S	I	L	T	4	yes	yes	no	i	I	T	F	N	L	T	S	37.2789	142.71	3756.2	33.5905	33.6866	3258.69	43.1204	46.7684	35.6557	34.8134	1.07082	4.09928	0.964871	0.967632	1.23861
NCSU_TR_05_06	SRR19456396	39.8	30.55	TUR	2017	Turkey	G	D	Y	F	D	H	V	F	L	T	F	N	S	I	L	T	4	yes	yes	no	i	I	T	F	N	L	T	S	22.5792	104.106	3214.67	23.549	25.2398	2669.09	30.2905	25.1962	23.4778	26.6989	0.845697	3.89926	0.88202	0.945349	1.13452
NCSU_TR_05_07	SRR19456415	38.6	27.05	N_EUR	2018	Turkey	A	D	F	F	D	H	V	F	L	S	F	K	T	I	L	T	3	yes	yes	no	vii	I	S	X	K	L	T	X	22.8447	68.2634	2581.32	24.1746	23.1518	2266.5	25.7188	21.9646	19.2488	22.3047	1.02421	3.06049	1.08383	1.03798	1.15307
NCSU_TR_05_15	SRR19456571	40.81	30.4	TUR	2018	Turkey	G	D	Y	F	D	H	V	F	L	T	F	N	S	I	L	T	3	yes	yes	no	i	I	T	F	N	L	T	S	28.6431	74.3904	3030.6	23.5138	25.3371	2723.32	23.2639	29.0913	26.8303	24.827	1.15371	2.99635	0.947105	1.02055	0.937039
NCSU_TR_05_20	SRR19456607	39.8	30.55	TUR	2017	Turkey	G	D	Y	F	D	H	V	F	L	S	Y	N	S	I	L	T	1	yes	yes	no		I	S	Y	N	L	T	S	23.38	21.4725	2520.93	22.6457	20.1097	2201.73	32.2523	27.5054	20.9605	24.7309	0.945376	0.868246	0.915684	0.813141	1.30413
NCSU_TR_05_22	SRR19456606	39.8	30.55	TUR	2017	Turkey	G	D	Y	F	D	H	V	F	L	T	F	N	S	I	L	T	2	yes	yes	no		I	T	F	N	L	T	S	33.9549	66.6048	2447.58	26.6947	34.0992	2111.6	38.0336	37.2452	24.6491	33.3901	1.01692	1.99475	0.79948	1.02124	1.13907
NCSU_TR_06_05	SRR19456582	41.65	26.54	TUR	2017	Turkey	G	D	Y	F	D	H	V	F	L	T	F	N	S	I	L	T	7	yes	yes	no		I	T	F	N	L	T	S	26.3691	144.216	2663.83	20.6193	25.0913	2388.05	28.0312	21.7575	26.0016	22.1311	1.19149	6.51643	0.931688	1.13376	1.2666
NCSU_TR_06_10	SRR19456414	38.6	27.05	N_EUR	2018	Turkey	A	D	F	F	D	H	V	F	L	T	F	N	S	I	L	T	5	yes	yes	no	v	I	T	F	N	L	T	S	31.4519	155.9	2676.5	28.505	28.2674	2345.01	31.7037	31.3406	25.1944	28.7028	1.09578	5.43152	0.993108	0.98483	1.10455
NCSU_TR_06_12	SRR19456570	40.81	30.4	TUR	2018	Turkey	G	D	Y	F	D	H	V	F	L	S	Y	K	S	I	L	T	2	yes	yes	no	ii	I	S	Y	K	L	T	S	25.1967	56.1536	2732.81	24.4209	28.889	2366.73	32.2523	30.8147	28.743	26.0244	0.968196	2.15773	0.938385	1.11007	1.23931
NCSU_TR_06_13	SRR19456604	39.8	30.55	TUR	2017	Turkey	G	D	Y	F	D	H	V	F	L	S	F	K	S	I	L	T	2	yes	yes	no	ii	I	S	X	K	L	T	S	30.9805	59.7696	2811.82	26.7714	31.412	2494.35	32.4167	27.3079	24.8089	28.4856	1.08758	2.09824	0.939821	1.10273	1.138
NCSU_TR_06_14	SRR19456603	39.8	30.55	TUR	2017	Turkey	G	D	Y	F	D	H	L	F	L	T	F	N	S	I	L	T	7	yes	yes	no	i	I	T	F	N	L	T	S	35.0621	194.125	3233.43	30.0201	34.753	2687.57	41.2141	31.4196	27.397	27.4882	1.27553	7.06213	1.09211	1.26429	1.49934
NCSU_TR_06_15	SRR19456602	39.8	30.55	TUR	2017	Turkey	G	D	Y	F	D	H	V	F	L	S	Y	N	S	I	L	T	1	yes	yes	no		I	S	Y	N	L	T	S	20.9562	21.0473	2178.01	18.3857	22.138	1851.89	24.463	25.8365	27.7611	24.0043	0.873019	0.876815	0.765934	0.922252	1.01911
NCSU_TR_06_16	SRR19456569	40.81	30.4	TUR	2018	Turkey	G	D	Y	F	D	H	V	F	L	T	F	N	S	I	L	T	3	yes	yes	no	i	I	T	F	N	L	T	S	39.5639	102.957	3750.86	36.8819	36.0256	3326.65	43.2188	29.7902	35.3361	33.2685	1.18923	3.09473	1.10861	1.08287	1.29909
NCSU_TR_06_17	SRR19456601	39.8	30.55	TUR	2017	Turkey	G	D	F	F	D	H	V	F	L	T	F	N	S	I	L	T	2	yes	yes	no		I	T	F	N	L	T	S	27.2375	55.2894	2849.15	25.4234	24.4665	2394.13	29.1701	28.7997	22.0791	25.9565	1.04935	2.13008	0.979461	0.942595	1.12381
NLNI042202	ERR13762839	51.8416	5.86265	N_EUR	2022	Netherlands	A	D	Y	F	N	H	V	F	L	S	F	K	T	I	L	T	3	yes	yes	no	ii	I	S	X	K	L	T	X	40.4653	101.86	2894.54	29.6859	34.5131	2139.24	37.765	36.8038	35.2586	37.1317	1.08978	2.74321	0.799476	0.929478	1.01706
NLNI042203	ERR13762840	51.8416	5.86265	N_EUR	2022	Netherlands	A	D	Y	F	D	H	L	F	L	S	F	K	T	I	L	T	3	yes	yes	no	ii	I	S	X	K	L	T	X	27.975	81.6409	3522.55	25.1156	25.7011	2499.88	32.7199	34.7098	32.1433	31.5538	0.886581	2.58735	0.795961	0.814517	1.03696
NLTX072301	ERR13762837	53.1511	4.85576	N_EUR	2023	Netherlands	A	D	Y	F	D	H	L	F	L	T	F	N	S	I	L	T	4	yes	yes	no	i	I	T	F	N	L	T	S	24.9019	101.016	3642.03	26.8995	22.5283	2717.13	27.3947	26.1417	31.4613	27.4424	0.907426	3.68103	0.980218	0.820932	0.998264
NLTX072302	ERR13762842	53.1511	4.85576	N_EUR	2023	Netherlands	A	D	Y	F	D	H	L	F	L	T	F	N	S	I	L	T	4	yes	yes	no		I	X	F	X	L	T	S	21.4653	93.8447	2143.08	21.3204	25.1294	1583.02	24.3484	20.1049	23.3871	24.2523	0.885083	3.86952	0.879109	1.03617	1.00396
PLBA092301	ERR13762841	49.8949	18.7321	N_EUR	2023	Poland	G	D	F	F	D	H	L	F	L	T	F	N	S	I	L	T	4	yes	yes	no	i	I	T	F	N	L	T	S	28.4878	98.3196	2805.54	24.951	25.0007	2107.31	27.4363	25.9864	33.6969	25.9951	1.09589	3.78223	0.959834	0.961746	1.05544
PLBA092305	ERR13762844	49.8949	18.7321	N_EUR	2023	Poland	A	D	Y	F	D	H	L	F	L	S	F	K	T	I	L	T	3	yes	yes	no	ii	I	S	X	K	L	T	X	24.6267	64.6356	3189.16	19.1847	23.5269	2319.83	28.2766	23.9659	18.9077	24.7061	0.996787	2.61618	0.776518	0.952272	1.14452
PLBI082201	ERR13762847	53.9872	16.0123	N_EUR	2022	Poland	G	D	F	F	D	H	L	F	L	T	F	N	S	I	L	T	4	yes	yes	no	i	I	T	F	N	L	T	S	30.757	135.382	2892.53	23.0176	33.5112	2254.54	32.309	28.7684	26.1532	32.2713	0.953077	4.19513	0.713254	1.03842	1.00117
PLCZ072206	ERR13762848	51.3003	22.2584	N_EUR	2022	Poland	A	D	F	F	D	H	L	F	L	S	F	K	T	I	L	T	4	yes	yes	no	ii	I	S	X	K	L	T	X	27.5853	99.3999	2652.54	24.4962	28.1281	1890.01	28.7894	27.6717	18.6804	26.7728	1.03035	3.71272	0.914966	1.05062	1.07532
PLCZ072210	ERR13762849	51.3003	22.2584	N_EUR	2022	Poland	A	D	F	F	D	H	L	F	L	S	Y	K	S	I	L	T	2	yes	yes	no		I	S	X	K	L	T	X	30.2814	58.0189	3828.18	26.593	25.1261	2759.6	38.6644	27.812	30.1812	30.425	0.995279	1.90695	0.87405	0.825836	1.27081
PLCZ072212	ERR13762852	51.3003	22.2584	N_EUR	2022	Poland	A	D	Y	F	D	H	V	F	L	S	F	K	T	I	L	T	3	yes	yes	no	ii	I	S	X	K	L	T	X	29.3709	84.2634	1995.26	29.4711	28.1078	1407.26	31.2141	29.2084	30.6458	33.6301	0.873352	2.5056	0.876332	0.835793	0.92816
PLCZ072215	ERR13762851	51.3003	22.2584	N_EUR	2022	Poland	A	D	F	F	D	H	L	F	L	S	F	K	T	I	L	T	3	yes	yes	no	ii	I	S	X	K	L	T	X	31.8155	93.8576	4292.45	33.2098	33.2089	3075	31.1366	34.3624	30.3196	33.8121	0.94095	2.77586	0.982186	0.98216	0.920871
PLCZ072305	ERR13762853	51.3019	22.2555	N_EUR	2023	Poland	A	D	Y	H	D	H	V	F	L	T	F	N	S	I	L	T	3	yes	yes	no	i	I	T	F	N	L	T	S	20.8867	58.1494	2166.22	21.1344	18.4192	1610.18	21.3021	18.1376	23.4217	21.3062	0.980312	2.72923	0.991937	0.8645	0.999808
PLCZ072306	ERR13762854	51.3019	22.2555	N_EUR	2023	Poland	A	D	Y	H	D	H	V	F	L	S	F	K	T	I	L	T	2	yes	yes	no	ii	I	S	X	K	L	T	X	26.0609	64.9551	2360.51	23.2965	26.6649	1721.93	23.6181	27.3501	28.3608	26.0091	1.00199	2.4974	0.895707	1.02522	0.908072
PLKB092305	ERR13762857	50.9703	16.9354	N_EUR	2023	Poland	G	D	Y	H	D	H	V	F	L	S	Y	K	S	I	L	T	2	yes	yes	no	ii	I	S	X	K	L	T	X	31.5213	52.14	4090.03	30.6106	33.1078	3039.92	26.9317	28.921	27.2817	28.4869	1.10652	1.83031	1.07455	1.16221	0.945406
PLKO082237	ERR13762859	52.0085	16.8176	N_EUR	2022	Poland	G	D	Y	F	D	H	L	F	L	S	F	K	S	I	L	T	2	yes	yes	no	ii	I	S	X	K	L	T	X	29.3392	53.9451	3051.74	26.3631	27.9336	2052.14	34.3924	25.6921	23.3081	30.5508	0.960342	1.76575	0.862927	0.914333	1.12574
PLKO082242	ERR13762858	52.0085	16.8176	N_EUR	2022	Poland	A	D	Y	H	D	H	V	F	L	S	Y	K	S	I	L	T	2	yes	yes	no	ii	I	S	X	K	L	T	X	32.4086	64.3692	3054.75	35.3028	32.1032	2047.41	31.0324	36.7016	31.458	33.642	0.963339	1.91336	1.04937	0.954261	0.922431
PLKO082243	ERR13762863	52.0085	16.8176	N_EUR	2022	Poland	A	D	F	F	D	H	L	F	L	T	F	N	S	I	L	T	4	yes	yes	no	iv	I	T	F	N	L	T	S	28.137	124.142	2476.89	28.8405	33.4093	1756.79	34.4907	33.6076	31.6507	32.1275	0.875791	3.86404	0.897689	1.0399	1.07356
PLNA082247	ERR13762861	52.3199	17.1496	N_EUR	2022	Poland	A	D	Y	H	D	H	V	F	L	S	F	K	T	I	L	T	3	yes	yes	no	ii	I	S	X	K	L	T	X	30.1918	76.1565	2591.88	27.0905	25.1899	1959.93	25.8194	24.9877	23.939	26.3031	1.14784	2.89535	1.02994	0.957679	0.981611
PLNA082249	ERR13762864	52.3199	17.1496	N_EUR	2022	Poland	A	D	Y	F	N	H	V	F	L	S	Y	K	S	I	L	T	2	yes	yes	no		I	S	X	K	L	T	X	29.9562	57.2174	1718.91	27.358	27.8693	1222.33	32.2685	41.906	25.9226	30.6466	0.977472	1.86701	0.892692	0.909376	1.05292
PLRA082254	ERR13762860	52.2289	20.6159	S_EUR2	2022	Poland	A	D	Y	F	D	H	L	F	L	S	Y	K	S	I	L	T	4	yes	yes	no	ii	I	S	X	K	L	T	S	27.3672	114.991	2943.81	26.3681	28.9409	2116.93	31.4155	34.9441	23.4876	31.3326	0.873441	3.67001	0.841554	0.923667	1.00265
PLRA082257	ERR13762867	52.2289	20.6159	N_EUR	2022	Poland	A	D	Y	H	D	H	V	F	L	T	F	N	S	I	L	T	3	yes	yes	no	i	I	T	F	N	L	T	S	24.8002	92.2386	2494.5	22.1093	28.3016	1882.72	28.9988	24.6989	29.626	27.0583	0.916548	3.40889	0.8171	1.04595	1.07172
PLRA082270	ERR13762870	52.2289	20.6159	N_EUR	2022	Poland	A	D	F	F	D	H	L	F	L	T	F	N	S	I	L	T	4	yes	yes	no		I	T	F	N	L	T	S	35.3819	153.059	3729.01	30.059	33.1892	2737.56	35.6308	33.6907	31.8781	35.9458	0.984312	4.25805	0.836231	0.923312	0.991236
PLRA092320	ERR13762866	52.2165	20.6504	N_EUR	2023	Poland	G	D	Y	F	N	H	V	F	L	T	F	N	S	I	L	T	2	yes	yes	no	i	I	T	F	N	L	T	S	21	54.062	1967.8	22.093	21.9198	1554.53	20.5058	23.8338	17.3921	22.3072	0.9414	2.42352	0.990397	0.982633	0.919245
PLRA092321	ERR13762868	52.2165	20.6504	N_EUR	2023	Poland	A	D	Y	H	D	H	V	F	L	S	Y	K	S	I	L	T	2	yes	yes	no	ii	I	S	X	K	L	T	X	25.9939	48.1122	3395.9	24.6734	21.2753	2740.29	21.5799	24.3392	21.1499	25.7696	1.0087	1.86702	0.957462	0.825598	0.837418
PLRA092322	ERR13762869	52.2165	20.6504	N_EUR	2023	Poland	G	D	Y	H	D	H	V	F	L	T	F	N	S	I	L	T	4	yes	yes	no	i	I	T	F	N	L	T	S	21.3563	76.8653	2546.51	20.8153	19.5335	2048.51	20.6366	23.1962	21.4119	20.8945	1.0221	3.67874	0.996211	0.934864	0.987658
PLSK082271	ERR13762875	49.9321	22.8091	N_EUR	2022	Poland	A	D	F	F	D	H	L	F	L	S	F	K	T	I	L	T	3	yes	yes	no	ii	I	S	X	K	L	T	X	36.3752	99.4335	3687.76	35.7261	35.3285	2615.65	37.1238	40.312	29.9325	36.7171	0.990687	2.70809	0.973009	0.96218	1.01108
PLSK082274	ERR13762872	49.9321	22.8091	N_EUR	2022	Poland	A	D	Y	H	D	H	V	F	L	T	F	N	S	I	L	T	3	yes	yes	no	iv	I	T	F	N	L	T	S	39.1352	101.709	3812.85	31.799	34.2063	2704.6	36.5602	35.609	32.2273	36.5546	1.0706	2.78239	0.869905	0.93576	1.00015
PLSK082276	ERR13762877	49.9321	22.8091	N_EUR	2022	Poland	A	D	Y	F	N	H	V	F	L	S	F	K	S	I	L	T	2	yes	yes	no	ii	I	S	X	K	L	T	X	33.8678	68.9386	3036.81	29.5704	37.68	2399.83	38.4329	42.2193	36.486	34.0796	0.993786	2.02287	0.867687	1.10565	1.12774
PLSK092301	ERR13762873	49.9341	22.8182	N_EUR	2023	Poland	A	D	Y	H	D	H	V	F	L	S	F	K	T	I	L	T	3	yes	yes	no	ii	I	S	X	K	L	T	X	30.2984	79.2841	3069.89	29.3769	31.3075	2303.94	31.1979	33.252	33.0214	31.5171	0.961331	2.51559	0.932093	0.993348	0.989871
PLSK092305	ERR13762874	49.9341	22.8182	N_EUR	2023	Poland	A	D	F	F	D	H	L	F	L	T	F	N	S	I	L	T	4	yes	yes	no	i	I	T	F	N	L	T	S	25.4318	86.2333	2810.69	16.549	20.6629	2256.11	29.0764	20.8529	20.1829	23.5687	1.07905	3.6588	0.702159	0.876708	1.23369
PLSM082283	ERR13762879	51.6987	17.1794	N_EUR	2022	Poland	A	D	Y	F	D	H	L	F	L	T	F	N	S	I	L	T	5	yes	yes	no	i	I	T	F	N	L	T	S	34.3971	153.569	3460.11	33.6734	31.7431	2533.83	38.2847	29.1063	34.5618	33.77	1.01857	4.54749	0.997139	0.939979	1.13369
PLSM082285	ERR13762880	51.6987	17.1794	N_EUR	2022	Poland	A	D	Y	H	D	H	V	F	L	S	F	K	T	I	L	T	3	yes	yes	no	iv	I	S	X	K	L	T	X	32.6711	96.9285	2828.56	29.294	31.8955	2095.64	36.6285	35.391	30.2669	33.691	0.969728	2.87699	0.86949	0.946707	1.08719
PLSM082286	ERR13762881	51.6987	17.1794	N_EUR	2022	Poland	A	D	Y	H	D	H	V	F	L	S	F	K	T	I	L	T	3	yes	yes	no	ii	I	S	X	K	L	T	X	25.6638	76.9149	3472.5	26.7726	28.4422	2684.38	33.2535	26.3774	18.3789	29.1653	0.879944	2.63721	0.917962	0.975208	1.14017
PLSM092311	ERR13762878	51.7058	17.1659	N_EUR	2023	Poland	A	D	Y	H	D	H	V	F	L	T	F	N	S	I	L	T	4	yes	yes	no	i	I	T	F	N	L	T	S	29.3465	139.298	3574.22	32.9146	38.6255	2776.65	35.8333	31.564	31.4547	32.786	0.895093	4.24871	1.00392	1.17811	1.09295
POL_1	SRR11548135	51.8503	16.5819	N_EUR	2017	Poland	G	D	Y	H	D	H	V	F	L	T	F	N	S	I	L	T	5	yes	yes	no	v	I	T	F	N	L	T	S	43.1096	214.088	7781.17	50.3379	43.3219	5957.55	48.4213	47.297	42.911	46.1082	0.934965	4.64316	1.09173	0.93957	1.05017
POL_3	SRR11548134	51.8653	17.1611	N_EUR	2018	Poland	A	D	Y	H	D	H	V	F	L	T	F	N	S	I	L	T	5	yes	yes	no	i	I	T	F	N	L	T	S	33.5981	163.742	4735.08	34.4937	33.774	3433.41	42.6377	39.3692	29.4366	35.7331	0.940252	4.58236	0.965315	0.945174	1.19323
POL_5	SRR11548133	50.1567	18.1328	N_EUR	2018	Poland	G	D	F	F	D	H	L	F	L	T	F	N	S	I	L	T	5	yes	yes	no	vi	I	T	F	N	L	T	S	46.9397	225.36	7051.36	49.0415	50.3476	5514.39	48.6389	48.6921	36.2471	48.9283	0.959358	4.60593	1.00231	1.02901	0.994086
POL_6	SRR11548132	54.0586	18.8646	N_EUR	2018	Poland	A	D	F	F	D	H	L	F	L	T	F	N	S	I	L	T	4	yes	yes	no	i	I	T	F	N	L	T	S	40.852	154.975	6900.81	42.495	39.3469	5358.03	50.2384	45.5014	37.9951	41.9143	0.974655	3.69742	1.01385	0.938746	1.1986
PTOD042301	ERR13762883	37.6547	-8.39417	S_EUR2	2023	Portugal	G	D	Y	F	D	H	V	F	L	S	Y	K	S	I	L	T	1	yes	yes	no		I	S	Y	K	L	T	S	22.5396	18.7974	1804.71	18.1696	21.2378	1400.73	23.7616	18.7411	24.3163	22.2265	1.01409	0.845719	0.817473	0.955516	1.06906
ROGT052201	ERR13762886	45.9407	20.6845	N_EUR	2022	Romania	G	D	Y	F	D	H	L	F	L	T	F	N	S	I	L	T	6	yes	yes	no	i	I	T	F	N	L	T	S	41.2186	229.884	5629.59	34.5779	42.7687	3919.84	40.6887	47.3569	33.6343	40.8236	1.00968	5.63115	0.847007	1.04765	0.996695
ROGT052209	ERR13762890	45.9407	20.6845	N_EUR	2022	Romania	G	D	Y	F	D	H	L	F	L	S	F	K	T	I	L	T	3	yes	yes	no	ii	I	S	X	K	L	T	X	44.0956	119.539	3119.16	38.8467	48.4271	2478.45	52.838	41.8624	29.6079	43.7491	1.00792	2.73237	0.887942	1.10693	1.20775
ROLV052202	ERR13762885	45.9611	20.7697	N_EUR	2022	Romania	A	D	Y	F	D	H	L	F	L	S	F	K	T	I	L	T	2	yes	yes	no	ii	I	S	X	K	L	T	X	35.3806	64.215	3664.71	34.0842	33.9481	2603.91	43.3252	28.5572	31.1779	32.95	1.07377	1.94886	1.03442	1.03029	1.31488
ROLV052206	ERR13762888	45.9611	20.7697	N_EUR	2022	Romania	G	D	Y	F	D	H	V	F	L	T	F	N	S	I	L	T	4	yes	yes	no	i	I	T	F	N	L	T	S	38.1705	144.418	5997.82	36.2374	41.0007	4359.64	38.6447	40.158	38.8913	37.6653	1.01341	3.83425	0.96209	1.08855	1.026
ROLV052209	ERR13762891	45.9611	20.7697	N_EUR	2022	Romania	A	D	Y	H	D	H	V	F	L	T	F	N	S	I	L	T	3	yes	yes	no	vi	I	T	F	N	L	T	S	36.5737	98.0673	5366.98	35.9535	29.5788	4041.78	40.3472	43.2507	31.1779	36.3945	1.00492	2.69456	0.987883	0.812727	1.10861
SEAB072243	ERR13762892	58.2411	14.7137	N_EUR	2022	Sweden	A	D	Y	F	D	H	V	F	L	T	F	N	S	I	L	T	4	yes	yes	no	i	I	T	F	N	L	T	S	27.0585	108.923	2875.48	27.8894	25.6636	1947.21	36.4178	26.9755	30.7792	29.8459	0.906608	3.64952	0.934448	0.859871	1.2202
SEAB072246	ERR13762894	58.2411	14.7137	N_EUR	2022	Sweden	G	D	Y	F	D	H	L	F	L	T	F	N	S	I	L	T	3	yes	yes	no	i	I	T	F	N	L	T	S	30.1523	79.5381	2624.06	28.9962	33.3607	1924.25	31.0891	33.6962	30.9028	31.5175	0.956685	2.52362	0.920004	1.05848	0.986408
SEUP072201	ERR13762896	59.73	17.797	N_EUR	2022	Sweden	G	D	F	F	D	H	L	F	L	T	F	N	S	I	L	T	4	yes	yes	no	i	I	T	F	N	L	T	S	27.6918	99.1223	2767.74	23.9008	28.542	1993.88	26.3345	23.3106	18.944	27.1963	1.01822	3.64469	0.878824	1.04948	0.96831
SEUP072203	ERR13762898	59.73	17.797	N_EUR	2022	Sweden	G	D	Y	F	D	H	V	F	L	T	F	N	S	I	L	T	4	yes	yes	no	vi	I	T	F	N	L	T	S	32.3727	116.573	1621.29	27.4196	34.0131	1086.79	33.9132	23.2234	36.168	33.171	0.975935	3.51431	0.826614	1.02539	1.02238
SEUP072204	ERR13762895	59.73	17.797	N_EUR	2022	Sweden	G	D	Y	F	D	H	L	F	L	T	F	N	S	I	L	T	4	yes	yes	no	i	I	T	F	N	L	T	S	35.6577	122.598	4195.81	30.206	33.3771	2978.05	32.6146	33.2289	32.6376	33.584	1.06175	3.65048	0.899415	0.993838	0.971134
TRSA062307	ERR13762897	40.73	30.37	TUR	2023	Turkey	A	D	Y	F	D	H	V	F	L	T	F	N	S	I	L	T	3	yes	yes	no	vi	I	T	F	N	L	T	S	22.1169	79.3461	1800.85	21.9008	23.4139	1398.49	23.9653	20.0531	21.7216	23.8947	0.925597	3.32065	0.916553	0.979877	1.00295
TRSA062309	ERR13762900	40.73	30.37	TUR	2023	Turkey	G	D	Y	F	D	H	V	F	L	T	F	N	S	I	L	T	3	yes	yes	no		I	T	F	N	L	T	S	27.1011	73.567	2463.24	24.3982	29.6445	1840.89	29.5833	22.7084	22.2702	26.636	1.01746	2.76194	0.915987	1.11295	1.11065
TRSA062310	ERR13762902	40.73	30.37	TUR	2023	Turkey	G	D	F	F	D	H	L	F	L	T	F	N	S	I	L	T	4	yes	yes	no	i	I	T	F	N	L	T	S	24.7546	93.7773	2028.69	25.0101	24.4947	1554.42	21.1806	23.8392	19.911	24.8098	0.997774	3.77985	1.00807	0.987299	0.853718
TUR_1a	SRR11548127	40.7833	30.4	TUR	2018	Turkey	G	D	Y	F	D	H	V	F	L	T	F	N	S	I	L	T	3	yes	yes	no	i	I	T	F	N	L	T	S	35.4062	97.3727	5002.36	32.3065	31.6367	4126.77	31.4259	30.9251	26.7562	33.4378	1.05887	2.91206	0.966168	0.946137	0.939832
TUR_1b	SRR11548126	40.7833	30.4	TUR	2018	Turkey	G	D	Y	F	D	H	V	F	L	T	F	N	S	I	L	T	4	yes	yes	no	v	I	T	F	N	L	T	S	27.9135	92.0762	3431.52	23.4058	24.1899	3083.54	26.9907	27.9033	26.2059	25.5088	1.09427	3.60959	0.91756	0.948298	1.0581
TUR_1c	SRR11548124	40.7833	30.4	TUR	2018	Turkey	G	D	Y	F	D	H	V	F	L	T	F	N	S	I	L	T	3	yes	yes	no	i	I	T	F	N	L	T	S	29.7503	97.8819	5549.13	34.8894	33.09	4630	37.934	28.3706	23.3937	32.9465	0.902989	2.97094	1.05897	1.00436	1.15138
UKCA042302	ERR13762899	52.2417	0.094761	N_EUR	2023	United Kingdom	A	D	Y	F	D	H	L	F	L	S	F	K	S	I	L	T	3	yes	yes	yes	ii	I	S	X	K	L	T	X	25.0274	61.3798	2518.11	26.1771	24.3003	1808.63	28.9433	22.4196	26.5206	24.1316	1.03712	2.54354	1.08476	1.00699	1.19939
UKCA042310	ERR13762901	52.2417	0.094761	N_EUR	2023	United Kingdom	A	D	Y	F	D	H	L	F	L	S	F	K	T	I	L	T	4	yes	yes	yes	vii	I	S	X	K	L	T	X	19.2266	73.1004	2459.64	17.093	22.1032	1814.21	25.6192	18.0245	19.682	20.4248	0.941335	3.579	0.836874	1.08217	1.25432
UKCA042316	ERR13762906	52.0882	0.177811	N_EUR	2023	United Kingdom	A	D	Y	F	D	H	L	F	L	S	F	K	T	I	L	T	3	yes	yes	yes	ii	I	S	X	K	L	T	X	20.0378	59.987	2546.86	22.9887	20.9264	1858.1	24.9965	17.6172	21.5041	21.9733	0.911916	2.73	1.04621	0.952356	1.13759
UKCA042327	ERR13762904	52.0882	0.177811	N_EUR	2023	United Kingdom	A	D	Y	F	D	H	L	F	L	T	F	N	S	I	L	T	4	yes	yes	yes	i	I	T	F	N	L	T	S	20.7089	83.8517	2215.7	19.5992	14.1912	1614.15	20.2303	18.9169	20.425	22.1438	0.935203	3.7867	0.885089	0.640867	0.91359
UKCA092201	ERR13762909	52.2427	0.0953	N_EUR	2022	United Kingdom	A	D	F	F	D	H	L	F	L	S	F	K	T	I	L	T	3	yes	yes	yes	ii	I	S	X	K	L	T	X	26.9939	70.1955	2699.46	27.3455	26.3699	1940.73	23.2975	27.3515	22.2125	27.4568	0.983139	2.55658	0.995945	0.960413	0.848513
UKCA092202	ERR13762910	52.2427	0.0953	N_EUR	2022	United Kingdom	A	D	F	F	D	H	L	F	L	T	F	N	S	I	L	T	4	yes	yes	yes	iv	I	X	F	X	L	T	X	33.3076	144.929	2429.81	33.9196	31.2175	1742.43	34.0752	37.2057	29.7595	33.6082	0.991055	4.31231	1.00926	0.928865	1.01389
UKCA092203	ERR13762908	52.2427	0.0953	N_EUR	2022	United Kingdom	A	D	F	F	D	H	L	F	L	T	F	N	S	I	L	T	4	yes	yes	yes		I	X	F	X	L	T	X	33.0542	151.126	3589.73	33.2852	32.0401	2574.72	29.6562	27.7343	32.369	33.8586	0.976242	4.46344	0.983064	0.946291	0.875883
UKCA092204	ERR13762911	52.2427	0.0953	N_EUR	2022	United Kingdom	A	D	Y	F	D	H	L	F	L	S	F	K	T	I	L	T	3	yes	yes	yes	ii	I	S	X	K	L	T	X	27.1419	82.3166	3279.84	26.0465	27.0072	2262.98	27.4699	30.6512	24.2241	29.2377	0.928319	2.81543	0.890853	0.923712	0.939537
UKCA092205	ERR13762913	52.2427	0.0953	N_EUR	2022	United Kingdom	A	D	Y	F	D	H	L	F	L	T	F	N	S	I	L	T	5	yes	yes	yes	iv	I	X	F	X	L	T	X	30.6328	175.231	2819.99	34.5239	35.5677	2036.78	33.7778	24.0136	28.285	33.7234	0.908353	5.19612	1.02374	1.05469	1.00161
Legend:
Columns "Europe+", "Europe+_recent", and "temporal" indicate if an isolate is part of each of these groups. Column "cyp51_IBD_cluster" indicates in which IBD cluster of the IsoRelate analysis the individuals belong to. Only the eight most populated clusters are represented.
In columns "cyp51_mutation_het" heteroallelism is coded with "X".
[truncated: 3 more columns]
